# Supplementary material for: Genome-wide study of mRNA degradation and transcript elongation in Escherichia coli
Source: Mol Syst Biol. 2015 Jan 12;11(1):781. doi: 10.15252/msb.20145794 (PMC4332155; doi:10.15252/msb.20145794)
Supplement: Supplementary file 6 [file msb0011-0781-sd6.csv]

Operon	Length (nt)	ID	Bin #	Posi	Posi_err	Lifetime	Lifetime_err	Chisq
thrLABC	4831	1	0	0.0167952	0.0727031	1.80595	0.0433321	203.706
thrLABC	4831	1	1	-0.262419	0.26816	3.40423	0.207254	11.3772
thrLABC	4831	1	2	-0.165712	0.259134	3.36143	0.199294	18.1508
thrLABC	4831	1	3	1.08377	0.281784	2.71398	0.194196	9.36144
thrLABC	4831	1	4	1.17753	0.312502	3.30889	0.248703	4.47463
thrLABC	4831	1	5	1.30585	0.245042	2.8327	0.177241	20.1385
thrLABC	4831	1	6	2.5486	0.350314	2.86582	0.278141	6.80285
thrLABC	4831	1	7	2.34585	0.310385	2.71078	0.222703	10.9983
thrLABC	4831	1	8	-0.265813	0.263574	3.98177	0.227838	13.6365
thrLABC	4831	1	9	0.645666	0.304959	3.90497	0.277868	15.7869
thrLABC	4831	1	10	1.22478	0.260933	3.41768	0.216851	16.6932
thrLABC	4831	1	11	1.47114	0.533049	5.58555	0.702238	13.3836
thrLABC	4831	1	12	1.85215	0.374549	4.67109	0.426301	11.0485
thrLABC	4831	1	13	3.13607	0.405815	3.62111	0.422409	3.79607
thrLABC	4831	1	14	2.78595	0.386695	4.01009	0.430779	9.33662
thrLABC	4831	1	15	2.51335	0.355783	3.5885	0.339925	14.5639
yaaA	777	3	0	0.0796751	0.183965	2.31985	0.113509	10.3445
yaaA	777	3	1	1.32408	0.163131	1.90764	0.09677	9.70699
talB	954	5	0	0.275148	0.105597	5.4021	0.120832	16.1737
talB	954	5	1	0.962484	0.0894822	4.57056	0.0964011	18.3556
talB	954	5	2	0.947257	0.114377	5.11907	0.134877	11.5414
mog	588	6	0	0.174672	0.148771	2.83538	0.103789	31.3208
yaaH	567	7	0	-0.362131	0.52102	7.09375	0.718692	7.95878
dapB	822	13	0	-0.417036	0.413455	5.73358	0.465955	23.9268
dapB	822	13	1	1.62872	0.367171	4.85201	0.409541	11.9961
folA	480	18	0	0.256648	0.0890695	1.79282	0.0541128	25.7387
djlA	816	19	0	0.166541	0.206968	1.69058	0.121768	14.2845
djlA	816	19	1	0.384839	0.174172	2.0222	0.110276	8.64795
hepA	2907	21	0	0.557745	0.0972212	1.90688	0.0572157	24.2006
hepA	2907	21	1	1.55112	0.151001	1.91498	0.0843917	19.4471
hepA	2907	21	2	1.44178	0.109646	2.08788	0.0682283	22.6342
hepA	2907	21	3	1.37291	0.0902803	1.82047	0.0524924	45.7674
hepA	2907	21	4	1.37046	0.105439	2.06247	0.0638921	40.9735
hepA	2907	21	5	1.35112	0.12181	2.24445	0.0761815	34.372
hepA	2907	21	6	2.6594	0.113035	1.76702	0.0661493	29.1202
hepA	2907	21	7	3.19966	0.143239	1.72069	0.0858179	12.8205
hepA	2907	21	8	2.84572	0.180559	2.18613	0.124646	16.2541
sgrST-setA	1433	27	0	11.2793	0.180559	168.001	0.124646	16.2541
sgrST-setA	1433	27	1	11.2793	0.180559	3	0.124646	16.2541
sgrST-setA	1433	27	2	11.2793	0.180559	3	0.124646	16.2541
sgrST-setA	1433	27	3	11.2793	0.180559	3	0.124646	16.2541
fruR	1005	30	0	0.590842	0.112948	1.76256	0.0670938	8.76325
fruR	1005	30	1	0.815202	0.164578	1.80119	0.104592	12.6387
fruR	1005	30	2	1.50494	0.220236	1.62971	0.118459	14.3115
mraZW-ftsLI-murEF-mraY-murD-ftsW-murGC-ddlB-ftsQAZ-lpxC	17841	31	0	0.261374	0.0703228	1.62128	0.042865	114.322
mraZW-ftsLI-murEF-mraY-murD-ftsW-murGC-ddlB-ftsQAZ-lpxC	17841	31	1	0.76984	0.0643476	1.38235	0.0396286	49.9855
mraZW-ftsLI-murEF-mraY-murD-ftsW-murGC-ddlB-ftsQAZ-lpxC	17841	31	2	0.881601	0.0833707	1.38381	0.0534679	70.2656
mraZW-ftsLI-murEF-mraY-murD-ftsW-murGC-ddlB-ftsQAZ-lpxC	17841	31	3	0.949255	0.0682887	1.20631	0.0438858	81.4711
mraZW-ftsLI-murEF-mraY-murD-ftsW-murGC-ddlB-ftsQAZ-lpxC	17841	31	4	1.40362	0.0610263	1.16754	0.0373715	168.011
mraZW-ftsLI-murEF-mraY-murD-ftsW-murGC-ddlB-ftsQAZ-lpxC	17841	31	5	1.63795	0.0889354	1.01692	0.0480315	70.1136
mraZW-ftsLI-murEF-mraY-murD-ftsW-murGC-ddlB-ftsQAZ-lpxC	17841	31	6	1.90321	0.0744721	0.955895	0.0428067	66.219
mraZW-ftsLI-murEF-mraY-murD-ftsW-murGC-ddlB-ftsQAZ-lpxC	17841	31	7	1.74276	0.131313	0.975098	0.072793	33.3102
mraZW-ftsLI-murEF-mraY-murD-ftsW-murGC-ddlB-ftsQAZ-lpxC	17841	31	8	0.877932	0.141023	1.35934	0.0892258	62.7791
mraZW-ftsLI-murEF-mraY-murD-ftsW-murGC-ddlB-ftsQAZ-lpxC	17841	31	9	-4.22022	1.12079	31.138	3.90381	291.865
mraZW-ftsLI-murEF-mraY-murD-ftsW-murGC-ddlB-ftsQAZ-lpxC	17841	31	10	0.941145	0.148779	1.69046	0.0978397	56.0903
mraZW-ftsLI-murEF-mraY-murD-ftsW-murGC-ddlB-ftsQAZ-lpxC	17841	31	11	1.64155	0.190392	1.9781	0.110596	32.3886
mraZW-ftsLI-murEF-mraY-murD-ftsW-murGC-ddlB-ftsQAZ-lpxC	17841	31	12	3.25336	0.114677	1.38613	0.0631715	34.2233
mraZW-ftsLI-murEF-mraY-murD-ftsW-murGC-ddlB-ftsQAZ-lpxC	17841	31	13	3.81323	0.101635	1.29452	0.062427	20.6644
mraZW-ftsLI-murEF-mraY-murD-ftsW-murGC-ddlB-ftsQAZ-lpxC	17841	31	14	3.60631	0.0753648	1.2595	0.0434937	25.1877
mraZW-ftsLI-murEF-mraY-murD-ftsW-murGC-ddlB-ftsQAZ-lpxC	17841	31	15	3.52443	0.0925675	1.4612	0.0554081	39.2873
mraZW-ftsLI-murEF-mraY-murD-ftsW-murGC-ddlB-ftsQAZ-lpxC	17841	31	16	4.01495	0.122918	1.25742	0.0635463	27.4011
mraZW-ftsLI-murEF-mraY-murD-ftsW-murGC-ddlB-ftsQAZ-lpxC	17841	31	17	4.63736	0.093288	1.19576	0.0566518	12.4281
mraZW-ftsLI-murEF-mraY-murD-ftsW-murGC-ddlB-ftsQAZ-lpxC	17841	31	18	4.64731	0.0915802	1.23996	0.0563909	3.46306
mraZW-ftsLI-murEF-mraY-murD-ftsW-murGC-ddlB-ftsQAZ-lpxC	17841	31	19	4.69892	0.0979806	1.26962	0.0625318	6.49922
mraZW-ftsLI-murEF-mraY-murD-ftsW-murGC-ddlB-ftsQAZ-lpxC	17841	31	20	4.85907	0.0901471	1.17298	0.0580471	24.7276
mraZW-ftsLI-murEF-mraY-murD-ftsW-murGC-ddlB-ftsQAZ-lpxC	17841	31	21	5.20591	0.129892	0.978724	0.0657126	26.4642
mraZW-ftsLI-murEF-mraY-murD-ftsW-murGC-ddlB-ftsQAZ-lpxC	17841	31	22	3.70651	0.103245	1.72795	0.0679366	88.2352
mraZW-ftsLI-murEF-mraY-murD-ftsW-murGC-ddlB-ftsQAZ-lpxC	17841	31	23	5.60263	0.127411	1.165	0.0853807	43.828
mraZW-ftsLI-murEF-mraY-murD-ftsW-murGC-ddlB-ftsQAZ-lpxC	17841	31	24	5.73179	0.0911462	1.08471	0.0609302	30.8529
mraZW-ftsLI-murEF-mraY-murD-ftsW-murGC-ddlB-ftsQAZ-lpxC	17841	31	25	4.92798	0.0978268	1.58567	0.074098	87.9527
mraZW-ftsLI-murEF-mraY-murD-ftsW-murGC-ddlB-ftsQAZ-lpxC	17841	31	26	4.77777	0.0804305	1.4665	0.054935	178.519
mraZW-ftsLI-murEF-mraY-murD-ftsW-murGC-ddlB-ftsQAZ-lpxC	17841	31	27	4.91186	0.0781663	1.52675	0.0571385	116.392
mraZW-ftsLI-murEF-mraY-murD-ftsW-murGC-ddlB-ftsQAZ-lpxC	17841	31	28	6.14028	0.13328	1.08889	0.089944	61.2641
mraZW-ftsLI-murEF-mraY-murD-ftsW-murGC-ddlB-ftsQAZ-lpxC	17841	31	29	5.70831	0.106848	1.35105	0.0791427	115.822
mraZW-ftsLI-murEF-mraY-murD-ftsW-murGC-ddlB-ftsQAZ-lpxC	17841	31	30	5.79789	0.103165	1.3179	0.0783228	91.0621
mraZW-ftsLI-murEF-mraY-murD-ftsW-murGC-ddlB-ftsQAZ-lpxC	17841	31	31	6.45807	0.109758	1.05399	0.085251	213.418
mraZW-ftsLI-murEF-mraY-murD-ftsW-murGC-ddlB-ftsQAZ-lpxC	17841	31	32	3.60684	0.203494	3.09645	0.199877	172.117
mraZW-ftsLI-murEF-mraY-murD-ftsW-murGC-ddlB-ftsQAZ-lpxC	17841	31	33	-0.316475	0.173972	4.68472	0.169096	257.23
mraZW-ftsLI-murEF-mraY-murD-ftsW-murGC-ddlB-ftsQAZ-lpxC	17841	31	34	0.0153085	0.415905	7.34971	0.604067	131.406
mraZW-ftsLI-murEF-mraY-murD-ftsW-murGC-ddlB-ftsQAZ-lpxC	17841	31	35	-0.211527	0.296325	7.02764	0.412326	154.903
mraZW-ftsLI-murEF-mraY-murD-ftsW-murGC-ddlB-ftsQAZ-lpxC	17841	31	36	-1.24187	0.579353	9.81067	0.950065	126.42
mraZW-ftsLI-murEF-mraY-murD-ftsW-murGC-ddlB-ftsQAZ-lpxC	17841	31	37	2.29281	0.257673	4.90667	0.3039	118.931
mraZW-ftsLI-murEF-mraY-murD-ftsW-murGC-ddlB-ftsQAZ-lpxC	17841	31	38	1.2355	0.291797	6.73833	0.429825	126.523
mraZW-ftsLI-murEF-mraY-murD-ftsW-murGC-ddlB-ftsQAZ-lpxC	17841	31	39	1.49378	0.374713	8.97845	0.7566	98.1788
mraZW-ftsLI-murEF-mraY-murD-ftsW-murGC-ddlB-ftsQAZ-lpxC	17841	31	40	-3.78389	1.63817	22.4681	4.33519	70.7038
mraZW-ftsLI-murEF-mraY-murD-ftsW-murGC-ddlB-ftsQAZ-lpxC	17841	31	41	0.719846	1.89624	38.5024	15.0609	39.9454
mraZW-ftsLI-murEF-mraY-murD-ftsW-murGC-ddlB-ftsQAZ-lpxC	17841	31	42	-4.21582	1.50385	22.4107	3.77442	54.3755
mraZW-ftsLI-murEF-mraY-murD-ftsW-murGC-ddlB-ftsQAZ-lpxC	17841	31	43	0.0461117	0.951343	23.3971	4.1905	27.1429
mraZW-ftsLI-murEF-mraY-murD-ftsW-murGC-ddlB-ftsQAZ-lpxC	17841	31	44	8.15921		2.90575		13.6359
mraZW-ftsLI-murEF-mraY-murD-ftsW-murGC-ddlB-ftsQAZ-lpxC	17841	31	45	8.55829		4.81856		13.6359
mraZW-ftsLI-murEF-mraY-murD-ftsW-murGC-ddlB-ftsQAZ-lpxC	17841	31	46	9.3064		8.08098		13.6359
mraZW-ftsLI-murEF-mraY-murD-ftsW-murGC-ddlB-ftsQAZ-lpxC	17841	31	47	9.3064		3		13.6359
mraZW-ftsLI-murEF-mraY-murD-ftsW-murGC-ddlB-ftsQAZ-lpxC	17841	31	48	9.3064		3		13.6359
mraZW-ftsLI-murEF-mraY-murD-ftsW-murGC-ddlB-ftsQAZ-lpxC	17841	31	49	9.3064		3		13.6359
mraZW-ftsLI-murEF-mraY-murD-ftsW-murGC-ddlB-ftsQAZ-lpxC	17841	31	50	9.3064		3		13.6359
mraZW-ftsLI-murEF-mraY-murD-ftsW-murGC-ddlB-ftsQAZ-lpxC	17841	31	51	9.3064		3		13.6359
mraZW-ftsLI-murEF-mraY-murD-ftsW-murGC-ddlB-ftsQAZ-lpxC	17841	31	52	9.3064		3		13.6359
mraZW-ftsLI-murEF-mraY-murD-ftsW-murGC-ddlB-ftsQAZ-lpxC	17841	31	53	9.3064		3		13.6359
mraZW-ftsLI-murEF-mraY-murD-ftsW-murGC-ddlB-ftsQAZ-lpxC	17841	31	54	9.3064		3		13.6359
mraZW-ftsLI-murEF-mraY-murD-ftsW-murGC-ddlB-ftsQAZ-lpxC	17841	31	55	9.3064		3		13.6359
mraZW-ftsLI-murEF-mraY-murD-ftsW-murGC-ddlB-ftsQAZ-lpxC	17841	31	56	9.3064		3		13.6359
mraZW-ftsLI-murEF-mraY-murD-ftsW-murGC-ddlB-ftsQAZ-lpxC	17841	31	57	9.3064		3		13.6359
mraZW-ftsLI-murEF-mraY-murD-ftsW-murGC-ddlB-ftsQAZ-lpxC	17841	31	58	9.3064		3		13.6359
mraW-ftsLI-murEF-mraY-murD-ftsW-murGC-ddlB-ftsQAZ-lpxC	17381	32	0	0.918865	0.0801337	1.40056	0.0518953	61.8974
mraW-ftsLI-murEF-mraY-murD-ftsW-murGC-ddlB-ftsQAZ-lpxC	17381	32	1	0.822257	0.0724145	1.26379	0.0452345	69.8511
mraW-ftsLI-murEF-mraY-murD-ftsW-murGC-ddlB-ftsQAZ-lpxC	17381	32	2	1.39976	0.0753251	1.09989	0.0459217	82.1728
mraW-ftsLI-murEF-mraY-murD-ftsW-murGC-ddlB-ftsQAZ-lpxC	17381	32	3	1.4679	0.0591867	1.10004	0.0369383	160.705
mraW-ftsLI-murEF-mraY-murD-ftsW-murGC-ddlB-ftsQAZ-lpxC	17381	32	4	1.84789	0.0680511	1.00931	0.0384379	70.541
mraW-ftsLI-murEF-mraY-murD-ftsW-murGC-ddlB-ftsQAZ-lpxC	17381	32	5	1.84912	0.119031	0.945918	0.067838	35.342
mraW-ftsLI-murEF-mraY-murD-ftsW-murGC-ddlB-ftsQAZ-lpxC	17381	32	6	1.75571	0.110317	0.85545	0.0617814	51.9332
mraW-ftsLI-murEF-mraY-murD-ftsW-murGC-ddlB-ftsQAZ-lpxC	17381	32	7	1.36372	0.173304	1.37676	0.103142	54.7232
mraW-ftsLI-murEF-mraY-murD-ftsW-murGC-ddlB-ftsQAZ-lpxC	17381	32	8	-4.13285	1.04679	29.4909	3.48762	309.123
mraW-ftsLI-murEF-mraY-murD-ftsW-murGC-ddlB-ftsQAZ-lpxC	17381	32	9	0.497843	0.221623	2.10198	0.14745	23.0031
mraW-ftsLI-murEF-mraY-murD-ftsW-murGC-ddlB-ftsQAZ-lpxC	17381	32	10	1.82452	0.130125	1.98109	0.0758424	75.7599
mraW-ftsLI-murEF-mraY-murD-ftsW-murGC-ddlB-ftsQAZ-lpxC	17381	32	11	3.58503	0.104127	1.31145	0.0611141	29.9777
mraW-ftsLI-murEF-mraY-murD-ftsW-murGC-ddlB-ftsQAZ-lpxC	17381	32	12	3.61223	0.080489	1.22122	0.0460281	38.6238
mraW-ftsLI-murEF-mraY-murD-ftsW-murGC-ddlB-ftsQAZ-lpxC	17381	32	13	3.78305	0.0883639	1.40247	0.0557981	8.58827
mraW-ftsLI-murEF-mraY-murD-ftsW-murGC-ddlB-ftsQAZ-lpxC	17381	32	14	3.41667	0.0871745	1.4459	0.0504678	58.3779
mraW-ftsLI-murEF-mraY-murD-ftsW-murGC-ddlB-ftsQAZ-lpxC	17381	32	15	4.43855	0.0979268	1.18779	0.0557735	18.2116
mraW-ftsLI-murEF-mraY-murD-ftsW-murGC-ddlB-ftsQAZ-lpxC	17381	32	16	4.61782	0.093065	1.22285	0.0564132	15.1747
mraW-ftsLI-murEF-mraY-murD-ftsW-murGC-ddlB-ftsQAZ-lpxC	17381	32	17	4.62147	0.0919512	1.22254	0.0562282	12.1169
mraW-ftsLI-murEF-mraY-murD-ftsW-murGC-ddlB-ftsQAZ-lpxC	17381	32	18	4.74979	0.110006	1.3299	0.0728815	26.9449
mraW-ftsLI-murEF-mraY-murD-ftsW-murGC-ddlB-ftsQAZ-lpxC	17381	32	19	5.25285	0.118157	0.866878	0.056932	23.7725
mraW-ftsLI-murEF-mraY-murD-ftsW-murGC-ddlB-ftsQAZ-lpxC	17381	32	20	4.85758	0.105583	1.32218	0.0717179	37.9292
mraW-ftsLI-murEF-mraY-murD-ftsW-murGC-ddlB-ftsQAZ-lpxC	17381	32	21	5.29473	0.130128	1.03583	0.0714135	116.136
mraW-ftsLI-murEF-mraY-murD-ftsW-murGC-ddlB-ftsQAZ-lpxC	17381	32	22	5.65183	0.121611	1.18041	0.083355	38.2596
mraW-ftsLI-murEF-mraY-murD-ftsW-murGC-ddlB-ftsQAZ-lpxC	17381	32	23	5.72081	0.0924694	1.10745	0.0621587	33.7841
mraW-ftsLI-murEF-mraY-murD-ftsW-murGC-ddlB-ftsQAZ-lpxC	17381	32	24	4.66729	0.087592	1.53738	0.0595364	276.37
mraW-ftsLI-murEF-mraY-murD-ftsW-murGC-ddlB-ftsQAZ-lpxC	17381	32	25	5.67128	0.0948978	1.17538	0.0653449	18.6747
mraW-ftsLI-murEF-mraY-murD-ftsW-murGC-ddlB-ftsQAZ-lpxC	17381	32	26	5.92277	0.0764085	1.11608	0.0566876	94.3428
mraW-ftsLI-murEF-mraY-murD-ftsW-murGC-ddlB-ftsQAZ-lpxC	17381	32	27	5.83301	0.0901755	1.23953	0.0672452	80.3742
mraW-ftsLI-murEF-mraY-murD-ftsW-murGC-ddlB-ftsQAZ-lpxC	17381	32	28	5.69395	0.111978	1.3731	0.0837912	134.11
mraW-ftsLI-murEF-mraY-murD-ftsW-murGC-ddlB-ftsQAZ-lpxC	17381	32	29	6.42366	0.0962301	0.944728	0.0679677	192.851
mraW-ftsLI-murEF-mraY-murD-ftsW-murGC-ddlB-ftsQAZ-lpxC	17381	32	30	6.69753	0.106368	1.10188	0.0968891	67.289
mraW-ftsLI-murEF-mraY-murD-ftsW-murGC-ddlB-ftsQAZ-lpxC	17381	32	31	6.21882	0.12654	1.05261	0.086635	483.63
mraW-ftsLI-murEF-mraY-murD-ftsW-murGC-ddlB-ftsQAZ-lpxC	17381	32	32	5.89274	0.104318	1.53581	0.0924693	779.394
mraW-ftsLI-murEF-mraY-murD-ftsW-murGC-ddlB-ftsQAZ-lpxC	17381	32	33	6.74276	0.10504	1.23995	0.105671	179.063
mraW-ftsLI-murEF-mraY-murD-ftsW-murGC-ddlB-ftsQAZ-lpxC	17381	32	34	6.60946	0.130594	1.42983	0.136579	279.407
mraW-ftsLI-murEF-mraY-murD-ftsW-murGC-ddlB-ftsQAZ-lpxC	17381	32	35	6.45315	0.111942	1.45779	0.109079	364.883
mraW-ftsLI-murEF-mraY-murD-ftsW-murGC-ddlB-ftsQAZ-lpxC	17381	32	36	6.90232	0.0998607	1.46952	0.1248	44.0292
mraW-ftsLI-murEF-mraY-murD-ftsW-murGC-ddlB-ftsQAZ-lpxC	17381	32	37	6.59567	0.121647	1.67105	0.141434	131.175
mraW-ftsLI-murEF-mraY-murD-ftsW-murGC-ddlB-ftsQAZ-lpxC	17381	32	38	6.81312	0.173454	2.52244	0.329416	141.579
mraW-ftsLI-murEF-mraY-murD-ftsW-murGC-ddlB-ftsQAZ-lpxC	17381	32	39	7.94219	0.121088	1.46649	0.260808	57.4347
mraW-ftsLI-murEF-mraY-murD-ftsW-murGC-ddlB-ftsQAZ-lpxC	17381	32	40	7.37548	0.279437	2.33368	0.561807	146.7
mraW-ftsLI-murEF-mraY-murD-ftsW-murGC-ddlB-ftsQAZ-lpxC	17381	32	41	7.77891	0.305079	3.2423	1.18943	18.0473
mraW-ftsLI-murEF-mraY-murD-ftsW-murGC-ddlB-ftsQAZ-lpxC	17381	32	42	7.53314	0.228588	2.4789	0.552129	49.4844
mraW-ftsLI-murEF-mraY-murD-ftsW-murGC-ddlB-ftsQAZ-lpxC	17381	32	43	7.10293	0.683095	4.74618	2.25901	29.2469
mraW-ftsLI-murEF-mraY-murD-ftsW-murGC-ddlB-ftsQAZ-lpxC	17381	32	44	9.552	0.683095	27.4826	2.25901	29.2469
mraW-ftsLI-murEF-mraY-murD-ftsW-murGC-ddlB-ftsQAZ-lpxC	17381	32	45	9.552	0.683095	3	2.25901	29.2469
mraW-ftsLI-murEF-mraY-murD-ftsW-murGC-ddlB-ftsQAZ-lpxC	17381	32	46	9.552	0.683095	3	2.25901	29.2469
mraW-ftsLI-murEF-mraY-murD-ftsW-murGC-ddlB-ftsQAZ-lpxC	17381	32	47	9.552	0.683095	3	2.25901	29.2469
mraW-ftsLI-murEF-mraY-murD-ftsW-murGC-ddlB-ftsQAZ-lpxC	17381	32	48	9.552	0.683095	3	2.25901	29.2469
mraW-ftsLI-murEF-mraY-murD-ftsW-murGC-ddlB-ftsQAZ-lpxC	17381	32	49	9.552	0.683095	3	2.25901	29.2469
mraW-ftsLI-murEF-mraY-murD-ftsW-murGC-ddlB-ftsQAZ-lpxC	17381	32	50	9.552	0.683095	3	2.25901	29.2469
mraW-ftsLI-murEF-mraY-murD-ftsW-murGC-ddlB-ftsQAZ-lpxC	17381	32	51	9.552	0.683095	3	2.25901	29.2469
mraW-ftsLI-murEF-mraY-murD-ftsW-murGC-ddlB-ftsQAZ-lpxC	17381	32	52	9.552	0.683095	3	2.25901	29.2469
mraW-ftsLI-murEF-mraY-murD-ftsW-murGC-ddlB-ftsQAZ-lpxC	17381	32	53	9.552	0.683095	3	2.25901	29.2469
mraW-ftsLI-murEF-mraY-murD-ftsW-murGC-ddlB-ftsQAZ-lpxC	17381	32	54	9.552	0.683095	3	2.25901	29.2469
mraW-ftsLI-murEF-mraY-murD-ftsW-murGC-ddlB-ftsQAZ-lpxC	17381	32	55	9.552	0.683095	3	2.25901	29.2469
mraW-ftsLI-murEF-mraY-murD-ftsW-murGC-ddlB-ftsQAZ-lpxC	17381	32	56	9.552	0.683095	3	2.25901	29.2469
lpxC	918	33	0	-3.80733	0.188569	6.75217	0.157079	1515.75
lpxC	918	33	1	-2.85793	0.325002	10.5847	0.458769	284.508
lpxC	918	33	2	-3.85279	0.459635	12.4124	0.67613	398.653
secMA-mutT	3729	34	0	-6.68667	0.997709	7.33191	0.663664	249.344
secMA-mutT	3729	34	1	-0.92703	0.277049	4.12376	0.23385	232.181
secMA-mutT	3729	34	2	0.193054	0.110532	2.5752	0.0782976	289.857
secMA-mutT	3729	34	3	-0.225532	0.163397	3.45996	0.13538	219.777
secMA-mutT	3729	34	4	0.417216	0.0987138	2.55551	0.0714839	218.249
secMA-mutT	3729	34	5	0.519711	0.103481	2.26972	0.0688936	204.458
secMA-mutT	3729	34	6	0.633857	0.0999751	2.42303	0.0686842	190.621
secMA-mutT	3729	34	7	0.406645	0.122865	2.7189	0.0889376	70.9803
secMA-mutT	3729	34	8	0.904205	0.0827617	2.47165	0.059398	111.495
secMA-mutT	3729	34	9	1.4245	0.0934547	2.41429	0.0648136	54.3669
secMA-mutT	3729	34	10	1.73617	0.111298	2.85498	0.0841984	27.1423
secMA-mutT	3729	34	11	1.44857	0.291624	2.88097	0.22667	27.61
guaC	1044	35	0	-2.25789	1.56322	20.2227	4.46591	9.0913
guaC	1044	35	1	-0.189371	0.552905	10.8302	1.165	25.3319
guaC	1044	35	2	-5.35194	2.2252	19.0898	4.25762	39.7505
nadC	894	37	0	0.205476	0.229035	2.2313	0.147579	15.9659
nadC	894	37	1	0.489934	0.20648	2.13302	0.134819	11.0719
ampDE	1403	38	0	-0.835626	0.501007	3.57693	0.374817	15.0546
ampDE	1403	38	1	0.104341	0.31174	2.62154	0.214572	18.8904
ampDE	1403	38	2	0.42424	0.288102	2.05046	0.201548	36.3674
ampDE	1403	38	3	0.146751	0.425035	2.89027	0.309938	20.3041
aroP	1374	39	0	-0.418202	0.720434	7.05675	0.993134	13.8048
aroP	1374	39	1	0.121977	0.469126	5.08465	0.503756	9.90466
aroP	1374	39	2	-1.05745	0.460607	5.54876	0.46497	18.304
aroP	1374	39	3	-0.248863	0.497034	5.94452	0.593926	12.9857
aceEF	4571	40	0	1.96254	0.033638	3.37334	0.0291815	613.494
aceEF	4571	40	1	1.74895	0.0691893	5.09133	0.0816284	444.856
aceEF	4571	40	2	2.59012	0.047262	3.55996	0.0446169	310.602
aceEF	4571	40	3	3.63695	0.0408236	2.95435	0.0400618	212.331
aceEF	4571	40	4	3.27486	0.074705	4.44694	0.095503	174.678
aceEF	4571	40	5	2.30949	0.0518824	4.05943	0.0518066	872.887
aceEF	4571	40	6	2.74682	0.0847182	5.51324	0.122025	398.992
aceEF	4571	40	7	3.34089	0.0511791	3.78271	0.0578093	90.6444
aceEF	4571	40	8	2.60847	0.0913441	5.85263	0.135368	152.408
aceEF	4571	40	9	2.74624	0.0711555	4.97969	0.094431	318.864
aceEF	4571	40	10	2.25231	0.0781713	4.65855	0.0884118	825.027
aceEF	4571	40	11	1.10221	0.0529849	5.17871	0.0602404	1320.3
aceEF	4571	40	12	1.77412	0.0762577	6.63467	0.116288	279.596
aceEF	4571	40	13	4.03686	0.071973	4.27572	0.0971098	130.524
aceEF	4571	40	14	2.56861	0.107668	7.06836	0.191821	604.191
lpdA	1425	41	0	2.10026	0.128302	7.86793	0.229061	286.505
lpdA	1425	41	1	3.52768	0.0751029	6.09493	0.138614	93.1933
lpdA	1425	41	2	3.84541	0.0986599	7.3452	0.235962	41.8931
lpdA	1425	41	3	3.9402	0.0760009	6.59629	0.166974	163.815
acnB	2598	43	0	-0.427392	0.235379	11.1686	0.489585	38.7353
acnB	2598	43	1	-0.071172	0.160622	8.82578	0.284625	63.4002
acnB	2598	43	2	0.122406	0.251592	10.2424	0.504949	28.3834
acnB	2598	43	3	0.489086	0.130847	7.20974	0.202044	41.843
acnB	2598	43	4	-2.09062	0.708951	20.9318	2.14223	56.564
acnB	2598	43	5	-1.24957	0.440994	16.8149	1.21132	96.5596
acnB	2598	43	6	0.0611617	0.144522	7.68077	0.22032	73.9802
acnB	2598	43	7	0.864864	0.335605	12.2536	0.888403	33.9838
yacL	363	44	0	0.793728	0.241638	5.49131	0.297658	46.8491
yacC-speED	2130	45	0	-0.426467	0.165195	1.63394	0.0987375	58.9917
yacC-speED	2130	45	1	0.050524	0.344065	8.94443	0.608961	64.2856
yacC-speED	2130	45	2	-1.57069	0.455933	13.5485	0.964811	46.6127
yacC-speED	2130	45	3	-4.75525	2.11233	39.4763	8.79083	27.4316
yacC-speED	2130	45	4	-10	6.92839	78.0934	37.1438	36.2232
yacC-speED	2130	45	5	-6.60336	5.95446	93.0862	49.0669	17.6639
yacC-speED	2130	45	6	11.2521	5.95446	12.9206	49.0669	17.6639
gcd	2391	47	0	0.208012	0.104026	3.04467	0.0760771	42.7516
gcd	2391	47	1	1.07816	0.236939	3.76735	0.200616	33.4221
gcd	2391	47	2	1.43772	0.140631	3.19983	0.113076	38.6737
gcd	2391	47	3	1.88823	0.134193	3.2835	0.112366	31.0348
gcd	2391	47	4	-0.197869	0.221428	4.93773	0.225194	38.1574
gcd	2391	47	5	1.59945	0.205955	3.98311	0.192632	24.9914
gcd	2391	47	6	1.61219	0.171706	3.85029	0.156561	27.3859
hpt	537	48	0	0.635756	0.156916	5.38201	0.183476	37.0685
can	663	49	0	2.21736	0.0746278	2.45499	0.0486384	108.554
can	663	49	1	1.10449	0.0758737	3.12776	0.0569014	97.3943
yadGH	1694	50	0	1.56002	0.288985	4.71516	0.315857	9.54609
yadGH	1694	50	1	1.23866	0.314653	5.90429	0.412625	6.98211
yadGH	1694	50	2	3.56312	0.43857	5.37708	0.726847	17.4444
yadGH	1694	50	3	3.22926	0.412017	5.19682	0.604854	11.3501
yadGH	1694	50	4	0.397176	0.303966	6.46679	0.414089	4.40302
yadI	441	51	0	0.139861	0.25758	2.32002	0.163247	19.7807
panD	381	53	0	1.03595	0.106246	4.24968	0.100614	36.0734
sfsA-dksA	1338	56	0	1.27248	0.25668	2.02788	0.170369	57.3696
sfsA-dksA	1338	56	1	1.00062	0.454279	5.05197	0.510362	12.8845
sfsA-dksA	1338	56	2	-0.143831	0.524929	12.5308	1.27186	24.2501
sfsA-dksA	1338	56	3	0.197967	0.174269	9.33151	0.32505	84.0593
ligT	531	57	0	-0.0268931	0.214761	2.02246	0.143608	36.6895
hemL	1281	61	0	-1.2955	0.361558	11.3279	0.670214	33.0308
hemL	1281	61	1	-1.27828	0.335654	9.99759	0.55424	52.0844
hemL	1281	61	2	-4.4964	1.48444	18.6245	3.01895	53.7279
hemL	1281	61	3	-0.446929	0.456345	13.2001	1.10689	13.0665
clcA	1422	62	0	-0.224174	0.179114	1.27011	0.109906	31.3878
clcA	1422	62	1	-0.202726	0.279231	1.66908	0.178335	44.973
clcA	1422	62	2	-0.369587	0.279829	2.09671	0.17683	25.4693
clcA	1422	62	3	0.487431	0.232428	2.14429	0.162034	29.671
erpA	345	63	0	0.384788	0.0829998	3.26321	0.0659557	41.2209
degP	1425	65	0	2.84387	0.190387	2.31541	0.138636	9.16661
degP	1425	65	1	2.36462	0.267432	2.88081	0.202301	11.2853
degP	1425	65	2	0.547497	0.24375	3.83381	0.207087	37.6128
degP	1425	65	3	3.07342	0.26612	2.35165	0.192546	12.2831
yaeH	387	67	0	-0.137794	0.433787	5.75498	0.515299	11.9402
rpsB-tsf	1997	69	0	0.0191702	0.167321	22.1292	0.695525	823.548
rpsB-tsf	1997	69	1	2.47221	0.0737158	6.48861	0.118427	50.4984
rpsB-tsf	1997	69	2	0.746229	0.0938782	12.4346	0.243215	263.246
rpsB-tsf	1997	69	3	1.40157	0.0665476	7.85589	0.117171	287.108
rpsB-tsf	1997	69	4	1.82657	0.105473	9.09477	0.220459	184.83
rpsB-tsf	1997	69	5	2.87341	0.0927476	7.32117	0.182452	70.0603
pyrH	726	70	0	1.03307	0.210209	7.1906	0.318004	36.2563
pyrH	726	70	1	1.39015	0.800852	21.9603	3.84375	17.1673
frr	558	71	0	2.00077	0.166238	5.535	0.209522	32.6145
dxr	1197	72	0	2.65247	0.296455	2.39414	0.208008	7.40575
dxr	1197	72	1	3.18464	0.191573	1.86306	0.120552	10.9566
dxr	1197	72	2	2.90021	0.161626	1.89062	0.102026	40.142
ispU	762	73	0	0.3999	0.0917524	2.60881	0.0642987	10.9948
ispU	762	73	1	0.786571	0.0848485	2.38274	0.0570855	12.3731
cdsA	858	74	0	0.444509	0.112934	2.8342	0.0839941	31.3264
cdsA	858	74	1	0.401313	0.127548	3.00439	0.0963212	13.3597
rseP	1353	75	0	1.41014	0.129452	2.46861	0.0893274	6.31099
rseP	1353	75	1	1.8478	0.142272	2.62971	0.102645	19.9201
rseP	1353	75	2	1.13907	0.118397	2.57756	0.0791795	19.7328
rseP	1353	75	3	1.65591	0.0826748	2.41172	0.05416	34.5314
fabZ	456	76	0	1.12073	0.150255	7.12245	0.224633	167.245
accA	960	77	0	0.478862	0.0867199	4.81503	0.0934119	38.1859
accA	960	77	1	-0.0542363	0.142024	6.66441	0.194006	81.2903
accA	960	77	2	0.453463	0.190927	7.63311	0.306002	15.7839
yaeR	390	79	0	-0.575876	0.890025	7.9437	1.33767	15.1517
tilS	1299	80	0	-0.0938382	0.38953	2.71776	0.31149	63.5719
tilS	1299	80	1	-0.0611004	0.475976	3.1893	0.400651	38.8733
tilS	1299	80	2	-1.14497	0.629787	2.83545	0.416217	53.3751
tilS	1299	80	3	-0.155282	0.438057	2.74071	0.341826	45.4858
yaeP-rof	448	81	0	-1.34907	0.426423	4.76824	0.365411	53.4529
yaeQJ-nlpE	1689	82	0	-0.0120064	0.214787	3.00963	0.16913	76.0823
yaeQJ-nlpE	1689	82	1	0.226812	0.227488	2.3836	0.156262	53.172
yaeQJ-nlpE	1689	82	2	-0.731045	0.439759	3.15791	0.315381	42.8161
yaeQJ-nlpE	1689	82	3	-0.097639	0.252978	2.34045	0.175749	38.8406
yaeQJ-nlpE	1689	82	4	0.620491	0.205392	1.92076	0.133442	52.3154
proS	1719	84	0	1.21614	0.112391	3.04898	0.0850197	54.2653
proS	1719	84	1	1.73772	0.102153	2.67953	0.0709184	87.3639
proS	1719	84	2	2.71002	0.108088	2.11035	0.070142	52.3832
proS	1719	84	3	2.582	0.0950099	2.26496	0.0636539	76.5546
proS	1719	84	4	2.85371	0.0946502	2.38268	0.0692283	34.1809
rcsF-yaeB	1109	85	0	-0.418284	0.160777	4.0993	0.138698	29.1012
rcsF-yaeB	1109	85	1	0.0157587	0.254188	3.61285	0.206522	20.8852
rcsF-yaeB	1109	85	2	0.625856	0.271963	3.345	0.220849	17.8397
metNIQ	2533	86	0	0.185339	0.136353	1.2843	0.0830266	48.9022
metNIQ	2533	86	1	0.816744	0.0966743	1.06646	0.0630228	50.8598
metNIQ	2533	86	2	0.860701	0.114844	1.22513	0.0760258	44.7227
metNIQ	2533	86	3	0.309606	0.126876	1.60812	0.0754864	30.5249
metNIQ	2533	86	4	0.304973	0.184037	1.98375	0.115155	37.3982
metNIQ	2533	86	5	0.362248	0.146095	3.75747	0.129342	61.9494
metNIQ	2533	86	6	1.39947	0.178868	4.61714	0.194821	10.3021
metNIQ	2533	86	7	1.90329	0.28222	5.44901	0.368321	19.0336
gmhB	576	87	0	-0.370974	0.197488	2.86092	0.134739	21.6094
yafDE	1428	89	0	0.248465	0.174877	1.96478	0.110635	36.7888
yafDE	1428	89	1	-0.501236	0.218343	2.09442	0.132568	54.8605
yafDE	1428	89	2	0.30079	0.21245	1.83938	0.134482	26.7227
yafDE	1428	89	3	0.341945	0.27627	2.00439	0.179225	18.0772
mltD	1359	90	0	0.284161	0.0534885	1.67403	0.0316768	42.924
mltD	1359	90	1	0.709385	0.070765	1.62295	0.0425487	17.4458
mltD	1359	90	2	0.896937	0.07341	1.78992	0.0461057	23.4847
mltD	1359	90	3	0.796901	0.0753255	1.74803	0.0471435	49.2714
gloB	756	91	0	-0.00472189	0.338384	5.15559	0.37138	5.63344
gloB	756	91	1	3.19524	0.60609	3.69731	0.651714	9.96374
dnaQ	732	92	0	0.627508	0.102745	0.859764	0.0669719	70.5724
dnaQ	732	92	1	0.0210822	0.21903	2.02997	0.129336	28.4289
yafV	771	98	0	0.47918	0.179988	1.0965	0.122933	31.4168
yafV	771	98	1	-0.333686	0.3155	1.46271	0.191642	35.0545
lpcA	579	101	0	1.31153	0.152353	2.78809	0.111932	20.6442
dinJ-yafQ	542	102	0	0.0787813	0.256287	1.8555	0.157938	34.0731
pepD	1458	108	0	0.862418	0.217428	8.59996	0.403133	20.6952
pepD	1458	108	1	1.61527	0.30412	8.30227	0.557634	16.8811
pepD	1458	108	2	2.34978	0.335892	7.39613	0.594195	6.07492
pepD	1458	108	3	1.99136	0.225179	7.22829	0.388379	27.4638
gpt	459	109	0	0.83103	0.0493726	1.33853	0.030264	70.8817
frsA	1245	110	0	0.0493147	0.35989	2.74464	0.24888	13.7299
frsA	1245	110	1	-0.257077	0.287842	2.30258	0.185866	25.2523
frsA	1245	110	2	0.496184	0.283966	2.33705	0.199634	20.85
frsA	1245	110	3	0.981199	0.199412	2.05619	0.13413	8.27494
crl	402	111	0	0.376626	0.119337	3.68467	0.102699	32.4654
proBA	2369	113	0	1.02458	0.0966034	1.43161	0.0526684	61.7153
proBA	2369	113	1	1.25941	0.121665	1.63336	0.070063	17.9591
proBA	2369	113	2	0.92812	0.0876618	1.77805	0.0546901	38.3418
proBA	2369	113	3	1.41162	0.101347	2.10014	0.0647079	8.15847
proBA	2369	113	4	0.769124	0.163928	3.13582	0.128776	4.04867
proBA	2369	113	5	1.69106	0.183503	2.5829	0.127585	13.8843
proBA	2369	113	6	2.53752	0.162594	2.03671	0.101306	13.5489
yagU	615	131	0	-0.161783	0.270515	4.61665	0.26587	13.7466
yagU	615	131	1	0.375956	0.361523	5.40187	0.424933	7.11924
ykgMO	404	137	0	0.062842	0.550672	4.65376	0.529146	3.93215
betT	2034	143	0	-0.417537	0.258362	1.91762	0.160931	40.859
betT	2034	143	1	-1.69993	0.687089	2.8232	0.384001	47.0702
betT	2034	143	2	0.102216	0.254957	2.16266	0.159946	11.5298
betT	2034	143	3	0.907344	0.220065	1.71836	0.145542	34.1925
betT	2034	143	4	-0.123696	0.322201	2.46665	0.222268	23.254
betT	2034	143	5	0.160018	0.242607	2.35123	0.155085	10.0715
yaiL	540	160	0	1.26529	0.262783	1.92661	0.168026	7.79542
frmRAB	2347	161	0	-0.269485	0.62511	12.4683	1.47537	10.8006
frmRAB	2347	161	1	-1.69863	0.84091	13.5215	1.74409	10.5933
frmRAB	2347	161	2	-10	7.44048	39.2049	20.0899	17.7648
frmRAB	2347	161	3	-0.639433	0.602038	11.9135	1.28881	12.1597
frmRAB	2347	161	4	1.08299	0.974905	13.7629	2.79786	8.87619
frmRAB	2347	161	5	1.50586	1.61774	16.4302	5.81389	8.30867
frmRAB	2347	161	6	-0.566894	2.11274	22.4908	8.479	3.78142
hemB	975	164	0	1.19653	0.154203	3.5794	0.131169	18.3176
hemB	975	164	1	0.180241	0.233768	4.28859	0.216267	16.0843
hemB	975	164	2	0.95655	0.141346	3.60454	0.125789	17.5648
ampH	1158	169	0	0.550491	0.153955	1.52139	0.093277	24.8824
ampH	1158	169	1	0.899414	0.166303	1.54693	0.104271	22.8699
ampH	1158	169	2	0.202102	0.184781	1.68558	0.109661	22.7456
ddlA	1095	173	0	1.67355	0.195518	3.14112	0.152244	14.2212
ddlA	1095	173	1	0.502656	0.258611	4.12038	0.238423	12.8544
ddlA	1095	173	2	0.888392	0.126483	3.41181	0.105919	30.4692
proC	810	177	0	0.132498	0.158058	2.76065	0.107786	32.493
proC	810	177	1	0.258026	0.263397	3.0471	0.204274	50.5763
yaiI	459	178	0	-0.0127018	0.199729	2.48872	0.137178	25.5933
rdgC	912	181	0	0.603132	0.183392	2.20598	0.116216	5.27498
rdgC	912	181	1	0.0985205	0.137668	2.09416	0.0833729	20.5987
rdgC	912	181	2	1.14469	0.171611	1.9116	0.102315	15.6711
brnQ-proY	2769	185	0	-0.0559304	0.15838	2.60335	0.11223	58.4693
brnQ-proY	2769	185	1	0.153158	0.186534	2.50645	0.123957	13.0384
brnQ-proY	2769	185	2	0.447905	0.165422	2.13025	0.107125	10.286
brnQ-proY	2769	185	3	-0.10579	0.185559	2.84283	0.132819	21.17
brnQ-proY	2769	185	4	0.590815	0.222594	2.9946	0.173164	39.0187
brnQ-proY	2769	185	5	0.353525	0.128606	2.07537	0.0794301	12.3994
brnQ-proY	2769	185	6	1.27149	0.135025	1.85129	0.0804104	18.605
brnQ-proY	2769	185	7	1.17652	0.244581	2.37255	0.157635	8.70412
brnQ-proY	2769	185	8	0.57488	0.188025	2.44298	0.121463	11.6229
malZ	1818	186	0	0.147714	0.478091	4.51826	0.46762	3.70476
malZ	1818	186	1	1.50034	0.617535	4.50365	0.645048	8.34816
malZ	1818	186	2	1.39341	0.488773	4.19563	0.486794	7.07988
malZ	1818	186	3	-0.691183	0.50501	4.59235	0.44942	16.1249
malZ	1818	186	4	1.34783	0.732789	5.91559	0.965811	6.5366
malZ	1818	186	5	-0.0155869	0.344239	4.71559	0.346688	14.6852
acpH	582	187	0	-0.461044	0.307954	2.19187	0.193583	24.6453
queA	1071	188	0	0.266977	0.0834916	1.38265	0.0494967	66.0184
queA	1071	188	1	0.246217	0.0936756	1.47075	0.0559962	72.5028
queA	1071	188	2	0.379588	0.096304	1.54994	0.0585669	32.6965
yajD	348	189	0	3.66161	0.125309	1.72873	0.0844508	12.8809
tsx	885	190	0	2.23062	0.182544	3.84806	0.172011	27.3028
tsx	885	190	1	2.3547	0.115729	2.98985	0.0902541	45.583
thiI	1449	192	0	1.40472	0.101185	1.7316	0.0594507	16.4572
thiI	1449	192	1	0.84985	0.0985698	1.79565	0.0605442	15.0292
thiI	1449	192	2	0.629555	0.125092	2.07621	0.0765872	11.5467
thiI	1449	192	3	1.57775	0.0919664	1.62639	0.0489584	23.8338
yajQ	492	193	0	2.20712	0.103879	2.70586	0.0727794	49.5686
yajR	1365	194	0	0.245829	0.113053	1.14128	0.0705262	61.5533
yajR	1365	194	1	0.0763979	0.246224	1.78002	0.150423	42.4
yajR	1365	194	2	0.769316	0.168048	1.33716	0.107128	28.0473
yajR	1365	194	3	0.0624183	0.153066	1.49886	0.0904449	48.1275
ampG	1476	195	0	0.607448	0.103736	1.46895	0.0615291	28.6323
ampG	1476	195	1	0.850759	0.105616	1.33575	0.0663245	33.9245
ampG	1476	195	2	1.08141	0.141121	1.40068	0.0786713	42.9024
ampG	1476	195	3	1.50241	0.184164	1.07844	0.0997649	35.3271
yajG	579	196	0	0.711951	0.0759812	1.65689	0.0466947	67.4465
bolA	318	197	0	-0.738703	0.298575	5.14172	0.294506	25.8885
tig	1299	198	0	2.19756	0.0758774	3.77072	0.0691983	213.392
tig	1299	198	1	2.64303	0.0533103	3.49288	0.0500797	333.192
tig	1299	198	2	2.62456	0.0466741	3.17607	0.0403772	422.553
tig	1299	198	3	2.5121	0.0688535	4.00121	0.0710096	137.206
ppiD	1872	201	0	0.292814	0.0751494	2.71202	0.0523102	34.3992
ppiD	1872	201	1	0.380829	0.0914864	2.86177	0.0670007	23.4178
ppiD	1872	201	2	0.957465	0.0866848	2.78748	0.0650786	8.88291
ppiD	1872	201	3	0.921888	0.0586626	2.38437	0.0394551	76.5708
ppiD	1872	201	4	0.934278	0.0893607	2.69516	0.0655505	23.2412
ppiD	1872	201	5	1.5258	0.0946659	2.393	0.0601956	15.7424
queC	696	204	0	0.0687917	0.280594	3.43947	0.214015	8.98135
queC	696	204	1	1.41265	0.507395	4.79615	0.573359	4.94311
ybaO	459	207	0	0.443846	0.141585	0.718728	0.106952	48.8882
ybaY	573	211	0	-3.27697	1.48706	6.21658	1.22417	15.4625
ylaC	471	216	0	-0.264121	0.11899	1.61848	0.0732022	82.3545
maa	552	217	0	0.54778	0.14067	1.28439	0.0858339	51.3004
acrR	648	218	0	0.403578	0.134697	2.12115	0.0878599	28.9886
acrR	648	218	1	0.780332	0.127713	0.815261	0.0886487	32.9035
kefA	3363	219	0	0.358312	0.125858	1.37945	0.0761137	35.9942
kefA	3363	219	1	0.828688	0.107819	1.11111	0.0683515	37.106
kefA	3363	219	2	0.714265	0.146199	1.47633	0.0877942	12.3974
kefA	3363	219	3	1.43651	0.117017	0.980346	0.0698079	21.9234
kefA	3363	219	4	1.38765	0.129934	1.27523	0.0725513	25.3662
kefA	3363	219	5	0.485692	0.152299	1.57614	0.0947411	21.8545
kefA	3363	219	6	1.79587	0.190273	1.19004	0.105551	24.5805
kefA	3363	219	7	2.32671	0.404891	1.44766	0.213439	19.1797
kefA	3363	219	8	0.869754	0.217044	2.09991	0.142612	7.40532
kefA	3363	219	9	1.45166	0.223962	1.9801	0.14134	9.2304
kefA	3363	219	10	1.33322	0.182882	1.88325	0.104112	21.5115
ybaN	378	220	0	0.0643105	0.17122	1.28202	0.0998123	35.8032
apt	552	221	0	1.17373	0.0807232	2.69878	0.0552827	51.1158
dnaX	1932	222	0	-0.28363	0.135613	2.0781	0.0846984	47.2183
dnaX	1932	222	1	0.346385	0.0979407	1.76392	0.0611507	39.3188
dnaX	1932	222	2	0.170573	0.14415	2.0727	0.0898378	25.6988
dnaX	1932	222	3	0.239716	0.136253	1.97602	0.0867589	60.7436
dnaX	1932	222	4	0.827863	0.196655	2.52092	0.142649	33.5432
dnaX	1932	222	5	1.28596	0.0953123	1.84939	0.0582612	71.781
ybaB-recR	935	223	0	1.4334	0.072104	3.8502	0.0677204	99.5943
ybaB-recR	935	223	1	1.06171	0.191662	5.92965	0.247088	57.3411
ybaB-recR	935	223	2	1.80067	0.141336	4.54433	0.155635	19.681
htpG	1875	224	0	2.88546	0.110283	2.11321	0.0737378	30.1717
htpG	1875	224	1	2.56011	0.113188	2.09978	0.070794	100.254
htpG	1875	224	2	3.1831	0.113716	2.06524	0.0764366	43.8361
htpG	1875	224	3	3.2389	0.139174	2.28729	0.101226	14.3816
htpG	1875	224	4	3.43218	0.104172	2.1907	0.0767063	50.5454
htpG	1875	224	5	2.63118	0.127244	2.72346	0.0973044	62.5383
adk	645	225	0	0.525717	0.0929836	5.06419	0.10017	162.882
adk	645	225	1	2.57741	0.150474	4.34973	0.170266	28.8193
gsk	1305	226	0	0.67116	0.113538	1.63207	0.0681964	20.3727
gsk	1305	226	1	0.473922	0.149718	1.81719	0.0924758	11.1076
gsk	1305	226	2	0.733531	0.100983	1.53203	0.0593799	15.8186
gsk	1305	226	3	0.685842	0.143823	1.75551	0.0880509	20.0614
ybaL	1677	227	0	0.0652863	0.164957	1.3113	0.0981128	40.5336
ybaL	1677	227	1	0.440842	0.112502	1.16565	0.07355	41.9593
ybaL	1677	227	2	0.47155	0.132756	1.12231	0.0908818	54.7034
ybaL	1677	227	3	0.691526	0.159209	1.06791	0.103249	27.6941
ybaL	1677	227	4	0.576948	0.151116	1.23806	0.0916064	39.1923
fsr	1221	228	0	0.669107	0.241182	2.59091	0.168629	11.4566
fsr	1221	228	1	-0.134105	0.329723	2.99978	0.250946	31.9261
fsr	1221	228	2	0.739737	0.271635	2.9855	0.204884	12.4147
fsr	1221	228	3	0.609311	0.222921	2.74357	0.156992	10.6293
ushA	1653	229	0	0.0503869	0.371081	2.94172	0.267525	12.8364
ushA	1653	229	1	-0.0168706	0.430368	3.99349	0.376156	9.54087
ushA	1653	229	2	-0.222325	0.504306	3.81924	0.435371	11.6449
ushA	1653	229	3	0.265577	0.317504	2.98732	0.23758	14.9145
ushA	1653	229	4	1.03645	0.402879	3.01183	0.303752	16.5326
ybaK	480	230	0	1.32003	0.384504	4.1695	0.384107	10.1876
ybaQ	342	231	0	-0.181886	0.134706	2.22411	0.0866975	35.0114
cueR	408	234	0	0.0931873	0.183352	1.02683	0.103501	43.5292
ybbN	855	236	0	1.81671	0.144289	2.95458	0.111966	9.2948
ybbN	855	236	1	1.90971	0.181973	3.31985	0.157356	4.62082
allR	816	243	0	0.125247	0.286735	3.78371	0.241338	14.6588
allR	816	243	1	1.01125	0.302713	3.45493	0.246772	6.96943
purEK	1574	245	0	0.809996	0.231332	2.73532	0.167255	25.5605
purEK	1574	245	1	1.25904	0.25763	2.28082	0.165715	32.1841
purEK	1574	245	2	1.10986	0.312675	2.73173	0.214476	5.39312
purEK	1574	245	3	1.41482	0.222883	2.61456	0.15821	10.941
purEK	1574	245	4	1.6277	0.313468	2.69669	0.213753	26.4317
ppiB-lpxH	1220	246	0	1.68195	0.0786732	3.5682	0.0687197	55.3956
ppiB-lpxH	1220	246	1	0.875561	0.0994796	4.03148	0.0945082	51.3448
ppiB-lpxH	1220	246	2	0.638776	0.128021	1.44577	0.0765098	31.2357
ppiB-lpxH	1220	246	3	0.773	0.200713	1.72373	0.12781	17.979
cysS	1386	247	0	-0.137917	0.231332	4.18172	0.213823	35.3248
cysS	1386	247	1	0.69105	0.144491	3.13369	0.111712	21.1471
cysS	1386	247	2	0.189793	0.163612	3.41254	0.12889	28.3157
cysS	1386	247	3	0.463727	0.181486	3.6256	0.157078	19.2529
intD	1164	254	0	0.65947	0.193572	1.25903	0.118794	27.0117
intD	1164	254	1	-0.105019	0.1343	1.23339	0.0870012	68.8784
intD	1164	254	2	0.39569	0.341231	1.85728	0.226415	26.0722
pheP	1377	276	0	0.0334167	0.161001	1.95948	0.0945179	11.9544
pheP	1377	276	1	0.453277	0.147315	2.01274	0.095796	27.4187
pheP	1377	276	2	0.541648	0.165092	2.21306	0.10609	38.4793
pheP	1377	276	3	1.30584	0.13832	2.06607	0.0865301	10.4543
mscM	1248	277	0	-0.242972	0.328596	5.1003	0.344498	15.3603
mscM	1248	277	1	-0.00633239	0.500356	6.57542	0.671535	9.60596
mscM	1248	277	2	0.798469	0.486816	6.08123	0.651341	7.56869
mscM	1248	277	3	1.00069	0.636964	6.04842	0.829881	7.65402
nfsB	654	278	0	2.40184	0.269776	5.15371	0.340047	32.2924
nfsB	654	278	1	1.25403	0.168462	4.78698	0.183486	20.7782
dsbG	747	291	0	0.368866	0.390335	3.4061	0.325193	11.5217
dsbG	747	291	1	0.213881	0.392237	2.99994	0.292914	12.5247
uspG	429	292	0	-0.161755	0.321721	2.84121	0.237112	26.0176
rnk	411	294	0	-0.129545	0.341736	7.45596	0.508313	10.0022
rna	807	295	0	0.788413	0.0991384	1.34233	0.0605084	22.3463
rna	807	295	1	0.334995	0.121209	1.54465	0.0731412	16.5857
pagP	561	300	0	1.37328	0.161487	0.727417	0.114114	21.9568
crcB	384	302	0	0.102748	0.317042	4.45195	0.29623	20.1721
lipA	966	305	0	-0.194498	0.0933151	3.98074	0.0812543	20.3482
lipA	966	305	1	0.538389	0.206719	4.97692	0.224889	49.9407
lipA	966	305	2	1.14531	0.182251	4.66206	0.191807	26.689
dacA	1212	307	0	2.50619	0.17113	3.30285	0.150363	91.1119
dacA	1212	307	1	2.15712	0.199128	3.45862	0.167865	104.057
dacA	1212	307	2	2.83593	0.129895	2.6967	0.10396	39.8656
dacA	1212	307	3	4.2459	0.221781	3.38912	0.256119	24.2365
ybeL	483	308	0	-2.63933	1.1173	4.05853	0.690181	19.2046
rihA	936	314	0	-0.987838	0.540829	6.85147	0.648302	5.9338
rihA	936	314	1	-0.0168478	0.7789	8.90931	1.39445	4.20805
rihA	936	314	2	2.242	1.34608	7.73257	2.45847	7.49613
miaB	1425	317	0	0.665273	0.152671	3.64967	0.130092	24.3501
miaB	1425	317	1	0.240683	0.194256	4.52307	0.188941	11.2565
miaB	1425	317	2	0.93458	0.266192	5.05367	0.309172	13.8703
miaB	1425	317	3	0.785995	0.167073	3.99235	0.155958	22.5137
ubiF	1176	318	0	0.199375	0.185899	2.12855	0.116252	18.3221
ubiF	1176	318	1	0.191003	0.241397	2.43449	0.157688	8.18876
ubiF	1176	318	2	-1.32337	0.59206	3.64418	0.398626	15.8777
asnB	1665	319	0	1.12439	0.314332	2.77985	0.222619	4.83404
asnB	1665	319	1	0.0941053	0.28815	3.44173	0.224873	7.505
asnB	1665	319	2	0.0660339	0.329194	3.25755	0.251199	18.9835
asnB	1665	319	3	0.90194	0.341272	3.35597	0.281624	9.08634
asnB	1665	319	4	-0.393204	0.516882	3.62125	0.402821	14.8479
nagC	1221	320	0	0.397449	0.150301	1.83431	0.0973411	37.4488
nagC	1221	320	1	1.04601	0.192095	1.18793	0.10766	26.8425
nagC	1221	320	2	0.347805	0.129903	1.44281	0.0811938	46.8008
nagC	1221	320	3	0.789757	0.174852	1.46841	0.108545	23.4504
nagA	1149	321	0	0.787961	0.292009	2.77732	0.216854	6.44495
nagA	1149	321	1	0.760375	0.293651	2.55024	0.207712	12.8884
nagA	1149	321	2	0.754956	0.248582	2.27724	0.167981	15.1177
nagE	1947	322	0	-0.579713	0.64801	7.89873	0.943356	11.527
nagE	1947	322	1	-3.96761	1.50723	11.8097	2.06499	20.4567
nagE	1947	322	2	-2.89528	1.31227	12.1794	2.10634	9.39415
nagE	1947	322	3	-1.56676	0.734388	9.81475	1.13233	12.222
nagE	1947	322	4	-2.66611	2.14814	15.8887	4.57243	6.80679
nagE	1947	322	5	1.51566	0.741331	9.5163	1.52786	8.40067
glnS	1665	323	0	1.3521	0.0889944	2.7322	0.0639895	35.0193
glnS	1665	323	1	0.247766	0.128481	3.52248	0.103873	10.5905
glnS	1665	323	2	1.67442	0.17278	3.33591	0.144205	33.7038
glnS	1665	323	3	1.60424	0.112604	2.71709	0.0787258	25.1538
glnS	1665	323	4	1.31631	0.124865	3.07352	0.0964542	13.5656
ybfF	765	325	0	0.140364	0.297297	2.40458	0.191184	18.8795
ybfF	765	325	1	0.498864	0.204186	2.40451	0.140296	9.98013
seqA-pgm	2212	326	0	0.790741	0.085633	2.15966	0.0560043	27.5745
seqA-pgm	2212	326	1	1.64541	0.114943	2.54384	0.0781732	9.32193
seqA-pgm	2212	326	2	1.66255	0.126762	3.04519	0.0969587	23.4171
seqA-pgm	2212	326	3	0.558985	0.169566	3.79535	0.147534	9.58994
seqA-pgm	2212	326	4	0.801791	0.120918	3.62891	0.105139	50.2258
seqA-pgm	2212	326	5	0.545321	0.16588	3.86813	0.145112	31.0072
seqA-pgm	2212	326	6	0.0829823	0.230301	5.24227	0.246214	14.9323
gltA	1284	338	0	0.371108	0.0690601	2.66173	0.0482142	10.991
gltA	1284	338	1	0.152927	0.119741	3.41663	0.0941202	50.4176
gltA	1284	338	2	0.691771	0.101017	3.13091	0.0791578	30.9522
gltA	1284	338	3	0.920462	0.0787854	2.90628	0.0601536	20.0255
sucABCD	6344	339	0	21.7344	0.0787854	7.11E-15	0.0601536	20.0255
sucABCD	6344	339	1	21.7344	0.0787854	3	0.0601536	20.0255
sucABCD	6344	339	2	21.7344	0.0787854	3	0.0601536	20.0255
sucABCD	6344	339	3	21.7344	0.0787854	3	0.0601536	20.0255
sucABCD	6344	339	4	21.7344	0.0787854	3	0.0601536	20.0255
sucABCD	6344	339	5	21.7344	0.0787854	3	0.0601536	20.0255
sucABCD	6344	339	6	21.7344	0.0787854	3	0.0601536	20.0255
sucABCD	6344	339	7	21.7344	0.0787854	3	0.0601536	20.0255
sucABCD	6344	339	8	21.7344	0.0787854	3	0.0601536	20.0255
sucABCD	6344	339	9	21.7344	0.0787854	3	0.0601536	20.0255
sucABCD	6344	339	10	21.7344	0.0787854	3	0.0601536	20.0255
sucABCD	6344	339	11	21.7344	0.0787854	3	0.0601536	20.0255
sucABCD	6344	339	12	21.7344	0.0787854	3	0.0601536	20.0255
sucABCD	6344	339	13	21.7344	0.0787854	3	0.0601536	20.0255
sucABCD	6344	339	14	21.7344	0.0787854	3	0.0601536	20.0255
sucABCD	6344	339	15	21.7344	0.0787854	3	0.0601536	20.0255
sucABCD	6344	339	16	21.7344	0.0787854	3	0.0601536	20.0255
sucABCD	6344	339	17	21.7344	0.0787854	3	0.0601536	20.0255
sucABCD	6344	339	18	21.7344	0.0787854	3	0.0601536	20.0255
sucABCD	6344	339	19	21.7344	0.0787854	3	0.0601536	20.0255
sucABCD	6344	339	20	21.7344	0.0787854	3	0.0601536	20.0255
cydAB	2724	342	0	-0.292744	0.333752	7.52864	0.481393	13.3976
cydAB	2724	342	1	0.302034	0.543043	9.31816	1.03655	13.8042
cydAB	2724	342	2	0.666458	0.321187	7.04892	0.481732	10.9653
cydAB	2724	342	3	0.0433008	0.312954	7.43306	0.455241	17.4187
cydAB	2724	342	4	-0.326255	0.523564	10.9812	1.07775	16.9853
cydAB	2724	342	5	0.0503926	0.471906	9.66665	0.881524	5.99588
cydAB	2724	342	6	-3.34987	1.31814	16.534	2.70105	17.5542
cydAB	2724	342	7	-0.501074	0.431861	9.57413	0.763879	4.42452
cydAB	2724	342	8	-7.64856	3.64695	32.4572	9.62874	25.4412
ybgC-tolQRA	2856	343	0	0.415276	0.0706412	1.39495	0.0448516	119.84
ybgC-tolQRA	2856	343	1	1.37407	0.0661737	1.19484	0.0393681	91.3436
ybgC-tolQRA	2856	343	2	0.76268	0.0626324	1.44283	0.0382688	84.1617
ybgC-tolQRA	2856	343	3	0.765849	0.0644709	1.44217	0.039196	72.6531
ybgC-tolQRA	2856	343	4	1.76132	0.0965611	1.07753	0.0521326	72.0331
ybgC-tolQRA	2856	343	5	1.7091	0.0780003	1.32495	0.0425061	44.0197
ybgC-tolQRA	2856	343	6	1.80659	0.0699325	1.25224	0.0377413	33.2442
ybgC-tolQRA	2856	343	7	1.7814	0.108497	1.38595	0.0596163	26.8743
ybgC-tolQRA	2856	343	8	1.72735	0.137432	2.23638	0.0882577	19.4244
tolB-pal-ybgF	2650	344	0	1.89199	0.0947422	2.69714	0.0680447	109.102
tolB-pal-ybgF	2650	344	1	3.38709	0.137721	2.2967	0.105328	17.5862
tolB-pal-ybgF	2650	344	2	3.45534	0.136779	2.51325	0.112881	32.7963
tolB-pal-ybgF	2650	344	3	4.35468	0.226918	5.83398	0.454509	69.0097
tolB-pal-ybgF	2650	344	4	-0.149828	0.111185	9.16089	0.196838	206.898
tolB-pal-ybgF	2650	344	5	4.74606	0.191512	8.44574	0.615471	61.6194
tolB-pal-ybgF	2650	344	6	4.99126	0.171764	5.82688	0.415112	157.768
tolB-pal-ybgF	2650	344	7	2.95227	0.185992	6.28392	0.321625	38.9882
lysT-valT-lysW	365	345	0	-0.0878221	0.0203454	1.11883	0.0133797	1680.02
aroG	1053	350	0	1.64319	0.152186	2.80758	0.110009	14.8324
aroG	1053	350	1	0.797703	0.156007	3.4571	0.130388	21.7739
aroG	1053	350	2	0.930893	0.133994	3.18013	0.109062	6.20385
gpmA	753	351	0	1.64298	0.0631357	3.20192	0.0500395	116.393
gpmA	753	351	1	1.6191	0.0850641	3.57621	0.0732748	80.5663
ybhC	1284	361	0	0.541599	0.0882477	1.9219	0.0534101	51.7704
ybhC	1284	361	1	0.923559	0.0809857	1.87917	0.0514781	12.5389
ybhC	1284	361	2	1.36764	0.0922364	1.94728	0.056984	22.617
ybhC	1284	361	3	0.767833	0.0859944	2.06176	0.053953	13.2476
ybhB	477	362	0	-1.04003	0.496835	4.35893	0.40191	24.8433
uvrB	2022	365	0	0.792895	0.492724	3.69821	0.460297	21.3202
uvrB	2022	365	1	-0.168193	0.342717	3.55996	0.282906	26.3233
uvrB	2022	365	2	-0.381848	0.382946	4.10444	0.326643	13.7902
uvrB	2022	365	3	-0.647277	0.577424	4.67025	0.527611	10.4485
uvrB	2022	365	4	0.325635	0.384757	3.62388	0.326209	12.6623
uvrB	2022	365	5	0.691848	0.423291	4.06074	0.403531	7.54951
ybhK	909	366	0	-0.208553	0.246051	2.11186	0.158453	27.7141
ybhK	909	366	1	0.273101	0.209229	1.74443	0.130393	17.5977
ybhK	909	366	2	-0.210775	0.261261	2.28109	0.171357	30.7626
ybhL	705	367	0	1.78372	0.224455	2.71236	0.161848	10.901
ybhL	705	367	1	1.79494	0.241833	3.04941	0.188226	17.7109
rhlE	1365	369	0	0.254956	0.125536	2.00932	0.0779374	17.3876
rhlE	1365	369	1	0.734816	0.0810152	1.6169	0.0485128	27.6578
rhlE	1365	369	2	0.656233	0.0999875	1.71698	0.0606184	33.7494
rhlE	1365	369	3	0.758571	0.123431	1.76601	0.0762613	23.0711
ybiA	483	370	0	-2.90024	1.04013	2.73006	0.472544	31.1762
dinG	2151	371	0	0.395984	0.198179	1.41902	0.129212	38.3269
dinG	2151	371	1	0.297041	0.22608	1.64339	0.141243	40.0769
dinG	2151	371	2	0.00335569	0.316064	1.84164	0.193911	35.8966
dinG	2151	371	3	0.470901	0.200825	1.55535	0.129824	26.8236
dinG	2151	371	4	0.10211	0.269323	1.68316	0.165296	40.4961
dinG	2151	371	5	0.693764	0.238334	1.59336	0.147757	29.4098
dinG	2151	371	6	0.365413	0.25608	2.04484	0.169499	29.569
ybiB	963	372	0	-0.336994	0.264872	4.66865	0.252811	12.5671
ybiB	963	372	1	-1.83651	0.728059	7.37586	0.827965	12.2279
ybiB	963	372	2	0.562649	0.574968	7.13346	0.847112	7.03861
ybiC	1086	373	0	2.21328	0.519365	4.43075	0.550799	10.633
ybiC	1086	373	1	-2.94962	1.69797	11.006	2.44221	11.8767
ybiC	1086	373	2	-7.99812	5.61797	20.8894	9.26282	20.629
dps	504	379	0	0.153426	0.396384	7.39125	0.579272	15.8593
rhtA	888	380	0	-0.227165	0.273628	2.17062	0.17364	8.41897
rhtA	888	380	1	0.0720706	0.325708	2.04761	0.196905	16.4787
ompX	516	381	0	1.55513	0.10392	10.775	0.24204	868.892
mntR-ybiR	1583	385	0	0.323996	0.120465	1.36067	0.0753818	62.6347
mntR-ybiR	1583	385	1	-0.0140093	0.162574	1.64064	0.103804	31.883
mntR-ybiR	1583	385	2	0.167361	0.188036	1.45398	0.114036	35.2926
mntR-ybiR	1583	385	3	0.0822545	0.225421	1.2661	0.13512	32.4688
mntR-ybiR	1583	385	4	0.389757	0.196104	1.41282	0.118194	47.9021
ybiS	921	386	0	0.905055	0.113532	1.97464	0.0733611	10.9366
ybiS	921	386	1	0.751213	0.101958	2.07272	0.0651589	25.5831
ybiS	921	386	2	0.619288	0.119741	2.73736	0.0854161	43.5587
ybiT	1593	387	0	2.94183	0.138149	2.54877	0.107817	25.4391
ybiT	1593	387	1	2.288	0.103294	2.39589	0.0676534	117.29
ybiT	1593	387	2	2.64745	0.148168	2.91707	0.120393	35.8504
ybiT	1593	387	3	2.56913	0.163647	2.96117	0.131165	30.8738
ybiT	1593	387	4	3.61269	0.101226	2.28252	0.0806148	38.9201
ybiV	816	389	0	0.388698	0.351208	3.99297	0.315052	13.9925
ybiV	816	389	1	0.242947	0.453107	4.28675	0.424743	3.29543
moeAB	1985	391	0	0.329044	0.300168	1.802	0.203196	37.8396
moeAB	1985	391	1	0.775418	0.303375	2.71437	0.22151	12.1451
moeAB	1985	391	2	0.251599	0.34234	2.86021	0.248026	11.2847
moeAB	1985	391	3	0.470825	0.376871	3.17246	0.30435	28.2632
moeAB	1985	391	4	0.79385	0.253961	2.40248	0.174171	8.68812
moeAB	1985	391	5	1.92936	0.280371	1.75224	0.175262	17.4131
rimO	1326	394	0	1.32899	0.0536213	1.22724	0.0291372	91.9783
rimO	1326	394	1	0.969063	0.0666212	1.50374	0.0392852	54.0427
rimO	1326	394	2	1.14546	0.0940606	1.63297	0.0515804	24.6488
rimO	1326	394	3	1.79253	0.0987336	1.61783	0.0539982	44.6432
dacC	1203	396	0	0.117922	0.189745	1.93822	0.113736	12.0143
dacC	1203	396	1	0.902053	0.15897	1.48584	0.103617	31.6193
dacC	1203	396	2	-0.291057	0.21687	2.38306	0.139349	10.9073
dacC	1203	396	3	0.326269	0.239728	2.53951	0.160523	14.8965
deoR	759	397	0	0.468326	0.0856782	1.23756	0.0561141	64.1133
deoR	759	397	1	0.614106	0.117125	0.899008	0.0730418	43.17
ybjG	597	398	0	-0.86015	0.185784	2.34158	0.111984	223.952
cmr	1233	399	0	0.362079	0.164239	1.43267	0.10332	21.9632
cmr	1233	399	1	0.244348	0.233509	1.48355	0.145306	26.5987
cmr	1233	399	2	0.699579	0.267378	1.70647	0.168774	7.18688
cmr	1233	399	3	0.554074	0.216535	1.70119	0.131481	20.828
ybjK	537	402	0	-1.45753	0.522747	1.94686	0.257421	26.0344
ybjL	1686	404	0	-0.124336	0.278981	1.88351	0.179917	28.0855
ybjL	1686	404	1	0.169249	0.209469	1.52019	0.128761	39.8126
ybjL	1686	404	2	0.830512	0.188386	1.29447	0.118185	21.4212
ybjL	1686	404	3	1.29604	0.197225	1.24845	0.110454	11.2353
ybjL	1686	404	4	0.108238	0.198857	1.55945	0.116744	27.422
artJ	732	409	0	0.42367	0.137318	3.85931	0.122732	24.8399
artJ	732	409	1	1.34239	0.239363	3.923	0.223238	9.95974
artPIQM	2869	410	0	0.474688	0.0945289	2.13612	0.0614697	14.2505
artPIQM	2869	410	1	0.739025	0.0811197	2.02086	0.0501687	22.6911
artPIQM	2869	410	2	1.42698	0.110515	2.61209	0.0790719	14.1974
artPIQM	2869	410	3	1.18952	0.133294	3.2198	0.104677	13.3031
artPIQM	2869	410	4	1.28484	0.126296	2.76599	0.0913053	17.179
artPIQM	2869	410	5	0.715434	0.0943192	2.34058	0.0613982	41.7965
artPIQM	2869	410	6	0.651746	0.1236	2.60455	0.0853618	20.974
artPIQM	2869	410	7	1.45771	0.117115	2.34067	0.0791707	13.3589
artPIQM	2869	410	8	1.20307	0.145569	2.52301	0.0973356	28.1188
clpS	321	415	0	-0.419289	0.175213	3.70324	0.13978	17.6969
clpA	2277	416	0	-0.785337	0.986452	19.7338	3.37765	21.0165
clpA	2277	416	1	-0.89473	0.504431	10.8694	0.948694	17.7436
clpA	2277	416	2	-0.138446	0.372645	9.84384	0.719793	26.9489
clpA	2277	416	3	0.427372	0.45292	10.5111	0.981185	8.88307
clpA	2277	416	4	-0.30323	0.461654	10.3809	0.915592	10.4544
clpA	2277	416	5	1.00257	0.596218	11.6042	1.43032	10.6816
clpA	2277	416	6	0.847038	0.341354	8.96932	0.659048	9.55694
aat	705	419	0	0.787494	0.175194	1.99625	0.108854	15.1169
aat	705	419	1	0.906654	0.177743	1.9099	0.106724	26.7971
trxB	966	420	0	0.521515	0.137706	5.27403	0.153033	62.4324
trxB	966	420	1	0.68041	0.144713	5.56559	0.173103	86.787
trxB	966	420	2	2.52506	0.134672	4.05227	0.14164	34.6868
lrp	495	421	0	0.464355	0.206118	7.63071	0.333571	42.6476
ftsK	3990	422	0	0.603393	0.12931	1.71769	0.0793155	41.3237
ftsK	3990	422	1	0.111808	0.196181	2.35472	0.128661	39.4321
ftsK	3990	422	2	-0.00263393	0.0800707	1.62233	0.0500881	88.7149
ftsK	3990	422	3	0.168894	0.194586	2.46166	0.132739	59.459
ftsK	3990	422	4	0.904195	0.174618	2.1109	0.116459	14.6889
ftsK	3990	422	5	0.813824	0.147819	1.90608	0.0957219	40.0679
ftsK	3990	422	6	0.384754	0.129184	2.28843	0.0840495	36.7051
ftsK	3990	422	7	-0.191931	0.136905	2.66557	0.0938928	58.8849
ftsK	3990	422	8	0.296224	0.161524	2.23092	0.10263	23.5379
ftsK	3990	422	9	1.93827	0.163201	1.66364	0.0982697	17.1331
ftsK	3990	422	10	1.32928	0.126355	1.9251	0.0752468	28.6403
ftsK	3990	422	11	1.39401	0.128342	2.07719	0.0806992	29.0214
ftsK	3990	422	12	1.67024	0.135313	1.95764	0.0784312	41.4848
lolA-rarA	1969	423	0	3.73742	0.131579	1.79621	0.0933091	6.34677
lolA-rarA	1969	423	1	3.87808	0.103034	1.84079	0.0760747	10.6263
lolA-rarA	1969	423	2	3.74889	0.154818	2.01716	0.116806	21.7217
lolA-rarA	1969	423	3	5.43442	0.145886	1.07891	0.0857252	16.7504
lolA-rarA	1969	423	4	4.53451	0.153546	1.51551	0.101047	30.0111
lolA-rarA	1969	423	5	5.29683	0.300379	1.57749	0.219888	11.9295
serS	1293	424	0	2.30674	0.104573	3.04144	0.0820789	77.2101
serS	1293	424	1	0.797434	0.106927	4.28248	0.104649	49.9194
serS	1293	424	2	1.83485	0.139774	4.44873	0.149121	63.1893
serS	1293	424	3	0.275226	0.136	5.1213	0.147417	76.0114
pflA	741	431	0	1.35512	0.20439	2.16544	0.129661	12.5363
pflA	741	431	1	1.53795	0.18928	2.17468	0.114613	22.9492
ycaO	1761	432	0	2.64671	0.16246	3.27378	0.145428	22.6147
ycaO	1761	432	1	1.56641	0.193087	4.34525	0.193312	14.6296
ycaO	1761	432	2	2.54979	0.250653	4.14188	0.268298	21.0376
ycaO	1761	432	3	2.39707	0.218895	4.00719	0.217798	35.8717
ycaO	1761	432	4	2.8203	0.193595	3.70071	0.199869	20.7382
ycaR-kdsB	926	436	0	1.05168	0.223567	3.74827	0.192817	27.2048
ycaR-kdsB	926	436	1	0.621612	0.150574	3.63422	0.125653	38.4901
ycaR-kdsB	926	436	2	0.758099	0.147578	4.0207	0.135897	33.6805
smtA-mukFEB	7250	437	0	0.472736	0.119105	1.663	0.0779142	50.4257
smtA-mukFEB	7250	437	1	0.329237	0.131346	1.7241	0.0835227	57.0855
smtA-mukFEB	7250	437	2	0.548384	0.120737	1.95836	0.0733293	20.5695
smtA-mukFEB	7250	437	3	0.252748	0.157676	2.13545	0.100176	15.7205
smtA-mukFEB	7250	437	4	0.548415	0.174993	2.23371	0.109186	42.2986
smtA-mukFEB	7250	437	5	0.85028	0.193566	2.12048	0.127836	16.1732
smtA-mukFEB	7250	437	6	0.810142	0.169379	2.2522	0.109994	16.9915
smtA-mukFEB	7250	437	7	0.813023	0.161158	2.5356	0.111575	11.4475
smtA-mukFEB	7250	437	8	1.9967	0.158586	2.30085	0.109449	22.8105
smtA-mukFEB	7250	437	9	1.83693	0.129758	2.67277	0.093831	29.3197
smtA-mukFEB	7250	437	10	1.62126	0.185828	2.92322	0.137532	15.1802
smtA-mukFEB	7250	437	11	1.87121	0.17458	3.05123	0.141343	17.3881
smtA-mukFEB	7250	437	12	3.3224	0.198025	2.63066	0.164064	12.8217
smtA-mukFEB	7250	437	13	3.75856	0.159097	2.18189	0.127867	27.2546
smtA-mukFEB	7250	437	14	2.90964	0.185529	2.74429	0.155717	13.745
smtA-mukFEB	7250	437	15	3.48511	0.182085	2.53389	0.153767	3.00629
smtA-mukFEB	7250	437	16	3.42419	0.212194	2.83277	0.192081	4.4745
smtA-mukFEB	7250	437	17	3.86749	0.178836	2.86312	0.181822	11.6332
smtA-mukFEB	7250	437	18	4.3637	0.236496	2.49422	0.219521	9.58929
smtA-mukFEB	7250	437	19	4.70351	0.138279	2.13019	0.124313	14.29
smtA-mukFEB	7250	437	20	4.60915	0.223439	2.77667	0.242538	15.3955
smtA-mukFEB	7250	437	21	4.84744	0.198444	2.7702	0.230358	15.5659
smtA-mukFEB	7250	437	22	4.3983	0.190457	2.70407	0.189211	5.09975
smtA-mukFEB	7250	437	23	4.61975	0.272706	3.35002	0.349742	11.1825
ycbKL	1223	439	0	-0.680216	0.179581	3.59762	0.138123	108.231
ycbKL	1223	439	1	0.0129573	0.182915	3.65266	0.146174	52.5079
ycbKL	1223	439	2	-0.0749444	0.148915	3.79422	0.128433	22.8023
ycbKL	1223	439	3	1.24548	0.161939	3.43322	0.136827	11.6138
aspC	1191	440	0	0.0348408	0.266803	8.92178	0.462401	18.045
aspC	1191	440	1	0.245994	0.321016	10.9784	0.704092	24.1213
aspC	1191	440	2	0.133979	0.373331	12.9287	0.936178	14.7673
ompF	1089	441	0	2.34989	0.0526865	8.13939	0.101535	856.215
ompF	1089	441	1	-0.0350761	0.0809112	14.9092	0.234598	179.185
ompF	1089	441	2	0.997699	0.0685315	14.6186	0.215808	585.967
asnS	1401	442	0	-1.9848	0.207416	7.60736	0.240552	159.451
asnS	1401	442	1	1.14784	0.166552	5.86002	0.215787	21.9769
asnS	1401	442	2	1.69522	0.178135	5.90526	0.243367	15.7647
asnS	1401	442	3	1.28308	0.153807	6.55007	0.22478	15.1737
pncB	1203	443	0	0.257572	0.0915681	1.73352	0.0568985	94.533
pncB	1203	443	1	0.066221	0.119212	2.04455	0.0734183	58.5638
pncB	1203	443	2	0.72349	0.124121	1.95405	0.0793581	47.6086
pncB	1203	443	3	0.984511	0.149476	2.96419	0.119797	26.0312
pepN	2613	444	0	0.535373	0.137987	2.80424	0.0976653	29.3257
pepN	2613	444	1	-0.222224	0.280791	3.93112	0.240457	4.91766
pepN	2613	444	2	0.781867	0.211195	3.47006	0.177366	13.069
pepN	2613	444	3	0.680133	0.235948	3.91119	0.213375	7.07512
pepN	2613	444	4	1.81141	0.161426	2.7349	0.118052	13.8173
pepN	2613	444	5	1.26183	0.141241	2.84273	0.103571	36.9452
pepN	2613	444	6	1.45984	0.192803	3.61022	0.173611	6.54047
pepN	2613	444	7	0.31249	0.193566	3.98216	0.171996	15.7379
pyrD	1011	447	0	-1.99049	1.40228	12.4815	2.61853	28.6907
pyrD	1011	447	1	-0.727706	0.580261	8.05955	0.858079	18.5366
pyrD	1011	447	2	0.755848	0.643135	7.80365	1.09552	8.02258
rlmL-uup	4028	448	0	0.331129	0.0916014	1.46767	0.0563237	54.5151
rlmL-uup	4028	448	1	0.725688	0.120564	1.50726	0.073336	44.4901
rlmL-uup	4028	448	2	0.829467	0.0983496	1.53507	0.0608831	48.2538
rlmL-uup	4028	448	3	0.940579	0.0901651	1.39609	0.0569039	48.2509
rlmL-uup	4028	448	4	0.897138	0.0889795	1.47488	0.0557672	56.7075
rlmL-uup	4028	448	5	1.40612	0.112595	1.47909	0.0662509	48.9136
rlmL-uup	4028	448	6	1.90435	0.0941789	1.33988	0.0525593	11.2451
rlmL-uup	4028	448	7	2.14585	0.184399	1.40768	0.0886179	18.6292
rlmL-uup	4028	448	8	2.37985	0.149718	1.44933	0.0767307	14.9022
rlmL-uup	4028	448	9	1.87326	0.127961	1.8022	0.0752611	21.2804
rlmL-uup	4028	448	10	2.67267	0.154281	1.62761	0.0893464	9.71415
rlmL-uup	4028	448	11	3.21599	0.150047	1.46316	0.0843302	20.0366
rlmL-uup	4028	448	12	2.73015	0.108873	1.51146	0.0606977	19.4105
pqiAB	2899	449	0	3.41024	0.225688	1.64567	0.140454	5.5062
pqiAB	2899	449	1	3.49155	0.159268	1.43364	0.0946334	14.3932
pqiAB	2899	449	2	3.46652	0.216381	1.54818	0.132225	39.0291
pqiAB	2899	449	3	3.61176	0.194255	1.97378	0.140352	28.4718
pqiAB	2899	449	4	5.5368	0.210912	1.55853	0.167653	15.05
pqiAB	2899	449	5	5.99893	0.167779	1.51586	0.160631	15.4493
pqiAB	2899	449	6	5.43864	0.239011	1.98012	0.221592	7.79245
pqiAB	2899	449	7	6.56186	0.265315	1.74537	0.316598	28.8839
pqiAB	2899	449	8	6.35147	0.368361	2.2986	0.507042	36.3255
ymbA	549	450	0	25.4943	0.368361	-2.84E-14	0.507042	36.3255
fabA	519	452	0	1.48287	0.0681501	3.4944	0.0605466	96.6455
ycbZ	1761	453	0	0.855152	0.0929838	1.44122	0.0580042	29.9656
ycbZ	1761	453	1	0.193711	0.123189	1.54737	0.0725059	40.1287
ycbZ	1761	453	2	1.00329	0.176579	1.63728	0.0976392	15.1302
ycbZ	1761	453	3	0.92981	0.10097	1.65663	0.0645956	13.8074
ycbZ	1761	453	4	1.24244	0.0983594	1.51584	0.0546807	9.34091
matP	453	454	0	-0.202221	0.157363	1.72631	0.0971879	25.8449
ompA	1041	455	0	-0.700018	0.171032	21.0573	0.625953	165.515
ompA	1041	455	1	-2.84134	0.469202	42.684	2.60556	373.159
ompA	1041	455	2	-0.369748	0.714673	76.5184	9.93182	348.041
sulA	510	456	0	-3.93158	1.26817	8.05898	1.21204	19.8576
mgsA	459	458	0	1.19934	0.202214	2.74663	0.139977	17.2365
yccU	414	460	0	-0.129616	0.424317	5.81251	0.505888	16.6289
hspQ	318	461	0	0.350483	0.156719	4.64212	0.161251	15.385
rlmI	1191	462	0	1.16963	0.11443	1.95878	0.0664612	22.5624
rlmI	1191	462	1	1.34159	0.116246	2.03215	0.071018	21.5867
rlmI	1191	462	2	1.1684	0.13453	2.09664	0.0805719	21.4149
yccA	660	463	0	0.513723	0.0970208	2.51867	0.0640937	9.14099
yccA	660	463	1	0.192513	0.0999719	2.63133	0.0683715	26.6861
ymcE-gnsA	394	470	0	-1.04005	0.687141	7.97625	0.971319	42.9888
rutR	639	479	0	-1.45669	0.54685	3.06139	0.33692	32.8166
rutR	639	479	1	-0.137098	0.376345	3.70761	0.315399	6.96979
putA	3963	480	0	2.66924	0.241088	3.02903	0.200345	21.7698
putA	3963	480	1	0.170376	0.223084	3.74704	0.185236	19.3391
putA	3963	480	2	0.965633	0.304025	4.18484	0.304746	14.8228
putA	3963	480	3	2.2768	0.62451	4.92306	0.731842	11.6557
putA	3963	480	4	2.00057	0.623304	5.20324	0.734018	10.7215
putA	3963	480	5	1.67074	0.475585	5.15185	0.561188	13.1906
putA	3963	480	6	-0.215234	0.425632	6.71927	0.564085	22.8783
putA	3963	480	7	2.17262	0.569961	4.79233	0.649027	11.6234
putA	3963	480	8	1.56519	0.481668	5.40303	0.587113	18.0697
putA	3963	480	9	-0.392463	0.413417	6.72665	0.534239	14.2053
putA	3963	480	10	-0.221796	0.556397	8.02196	0.863061	16.1407
putA	3963	480	11	-0.450707	0.734923	9.91327	1.35017	14.967
putA	3963	480	12	-0.899018	0.566302	7.43918	0.743979	12.9551
putP	1509	481	0	-0.052874	0.288241	5.183	0.315344	13.7237
putP	1509	481	1	-0.696653	0.494102	6.11644	0.569106	16.3914
putP	1509	481	2	0.0380751	0.378647	5.18965	0.402556	13.5778
putP	1509	481	3	-0.000971484	0.273369	4.59945	0.273517	13.4092
putP	1509	481	4	-0.622019	0.232081	4.61258	0.212646	35.3707
efeU_1U_2	830	482	0	-0.134496	0.100365	1.73092	0.0621791	35.12
efeU_1U_2	830	482	1	-0.368315	0.194474	2.32528	0.125026	40.9553
efeOB	2405	483	0	-0.0140022	0.149569	4.02212	0.133802	18.8206
efeOB	2405	483	1	0.96827	0.131129	3.71251	0.120161	4.78384
efeOB	2405	483	2	1.48511	0.174098	3.58211	0.157646	11.1981
efeOB	2405	483	3	1.69788	0.165212	3.09917	0.130088	16.0471
efeOB	2405	483	4	1.85263	0.138788	2.33017	0.0928313	12.3214
efeOB	2405	483	5	1.78382	0.165785	2.42995	0.112681	10.8195
efeOB	2405	483	6	1.47332	0.115073	2.26292	0.0776089	18.4477
efeOB	2405	483	7	0.213094	0.202986	3.38549	0.15863	16.0359
ghrA	939	488	0	0.500243	0.153046	3.78429	0.130495	22.1895
ghrA	939	488	1	0.203967	0.224179	4.91843	0.233153	5.51018
ghrA	939	488	2	1.19002	0.302223	5.15167	0.35089	10.8959
ycdXY	1316	489	0	0.25888	0.163812	4.70208	0.166135	19.9456
ycdXY	1316	489	1	0.176402	0.189278	4.98513	0.197805	15.9371
ycdXY	1316	489	2	0.104379	0.310972	6.7992	0.425003	22.2293
ycdXY	1316	489	3	0.771134	0.170587	4.19318	0.164272	22.6149
ycdZ	492	490	0	-0.54673	0.185909	4.35891	0.164673	24.0826
ymdA	312	491	0	0.61486	0.348997	4.50202	0.355519	12.8706
mdoC	1158	492	0	0.645464	0.218447	1.08109	0.14069	20.8673
mdoC	1158	492	1	0.914985	0.167364	1.22196	0.108661	14.4106
mdoC	1158	492	2	1.24982	0.156247	0.80549	0.0846272	28.7764
mdoGH	4072	493	0	1.77891	0.118974	2.41315	0.0781726	45.5473
mdoGH	4072	493	1	1.31983	0.144172	2.58128	0.0988515	16.9261
mdoGH	4072	493	2	0.807162	0.112484	2.54531	0.0769776	20.4192
mdoGH	4072	493	3	2.65886	0.156829	2.11475	0.100151	16.6324
mdoGH	4072	493	4	1.52301	0.119744	2.34727	0.0745288	41.7714
mdoGH	4072	493	5	1.72636	0.133724	2.27787	0.0842195	29.5104
mdoGH	4072	493	6	1.83281	0.145023	2.2825	0.0925117	31.0201
mdoGH	4072	493	7	2.54643	0.146851	1.95927	0.0876621	28.4962
mdoGH	4072	493	8	2.65022	0.167673	1.90895	0.103412	5.12414
mdoGH	4072	493	9	2.70111	0.149167	2.04136	0.0965463	37.3459
mdoGH	4072	493	10	2.61958	0.183213	2.08107	0.115625	34.0943
mdoGH	4072	493	11	2.75927	0.138621	1.93325	0.0854556	61.0785
mdoGH	4072	493	12	3.2389	0.178482	2.09623	0.121725	15.6297
msyB	375	495	0	-0.325449	0.541381	3.94419	0.465678	9.44277
lpxL	921	497	0	0.945925	0.0911126	1.20793	0.0591169	28.4558
lpxL	921	497	1	0.233594	0.110876	1.6422	0.0672467	27.5701
lpxL	921	497	2	0.662871	0.10537	1.53849	0.0639784	41.3863
yceA	1053	498	0	0.466851	0.081518	1.42541	0.0522699	73.9223
yceA	1053	498	1	0.729202	0.0715357	1.26654	0.0445197	70.5859
yceA	1053	498	2	0.758411	0.0963285	1.33517	0.0604587	39.9001
pyrC	1047	501	0	-0.832596	0.72864	7.0182	0.945021	31.9558
pyrC	1047	501	1	1.00472	0.65083	5.71084	0.807137	12.3091
pyrC	1047	501	2	0.486907	1.58407	13.7706	4.49479	11.4139
yceB	561	502	0	0.186988	0.314582	3.34686	0.245802	3.69432
rimJ	585	505	0	0.143308	0.34146	4.08255	0.304784	10.5456
yceH	648	506	0	0.93694	0.47756	5.40267	0.596826	11.9892
yceH	648	506	1	0.375678	0.24766	3.46877	0.203844	9.14732
murJ	1536	508	0	0.734528	0.131468	1.15436	0.0838601	43.7967
murJ	1536	508	1	0.891472	0.146122	1.22765	0.0949266	34.1376
murJ	1536	508	2	1.31269	0.183558	1.07785	0.115272	32.3006
murJ	1536	508	3	0.838277	0.163946	1.3727	0.105451	26.8322
murJ	1536	508	4	0.353141	0.159156	1.64252	0.0927746	37.521
flgBCDEFGHIJ	7295	509	0	0.365116	0.0485517	1.97403	0.0305234	39.061
flgBCDEFGHIJ	7295	509	1	0.247367	0.0438933	2.08351	0.0271483	44.4711
flgBCDEFGHIJ	7295	509	2	0.599115	0.0536995	2.76108	0.0381511	73.736
flgBCDEFGHIJ	7295	509	3	0.539694	0.0880081	4.04581	0.0813492	103.238
flgBCDEFGHIJ	7295	509	4	-0.128418	0.0857287	5.22117	0.0940078	122.559
flgBCDEFGHIJ	7295	509	5	0.428938	0.111737	7.118	0.168863	84.3276
flgBCDEFGHIJ	7295	509	6	0.989234	0.100066	6.16805	0.141332	30.7242
flgBCDEFGHIJ	7295	509	7	1.50173	0.180179	6.57007	0.263893	32.6823
flgBCDEFGHIJ	7295	509	8	1.49809	0.105244	6.21867	0.153176	23.4733
flgBCDEFGHIJ	7295	509	9	0.705511	0.196223	9.17827	0.38056	29.8774
flgBCDEFGHIJ	7295	509	10	-1.34049	0.268576	10.6793	0.468573	130.766
flgBCDEFGHIJ	7295	509	11	0.553294	0.122363	6.98906	0.177906	172.432
flgBCDEFGHIJ	7295	509	12	3.72476	0.142081	5.96443	0.270231	42.5829
flgBCDEFGHIJ	7295	509	13	1.0958	0.182512	9.19304	0.3539	193.174
flgBCDEFGHIJ	7295	509	14	4.34251	0.160717	5.23387	0.287363	72.3415
flgBCDEFGHIJ	7295	509	15	3.99987	0.111229	3.7024	0.146996	21.5558
flgBCDEFGHIJ	7295	509	16	4.42039	0.117459	2.95972	0.12695	40.3281
flgBCDEFGHIJ	7295	509	17	4.99971	0.10733	3.05769	0.145051	52.412
flgBCDEFGHIJ	7295	509	18	5.34006	0.230671	3.54979	0.344548	36.547
flgBCDEFGHIJ	7295	509	19	5.12173	0.216298	3.06915	0.264928	100.388
flgBCDEFGHIJ	7295	509	20	5.48079	0.200583	3.2461	0.294458	73.1887
flgBCDEFGHIJ	7295	509	21	5.87579	0.0988585	1.99191	0.112914	77.311
flgBCDEFGHIJ	7295	509	22	6.17975	0.157551	2.23138	0.201994	110.878
flgBCDEFGHIJ	7295	509	23	6.00818	0.277861	3.04216	0.425312	154.378
flgK	2609	510	0	7.03611	0.491461	3.9149	1.28951	139.253
flgK	2609	510	1	7.70808	0.195555	2.76187	0.61102	235.339
flgK	2609	510	2	7.27235	0.219084	2.48113	0.432773	215.008
flgK	2609	510	3	8.34076	1.67E+07	3.74396	9.49E+07	258.984
flgK	2609	510	4	8.18969	1.67E+07	2.18017	9.49E+07	258.984
flgK	2609	510	5	8.93323	3.53E+07	11.4851	6.07E+09	580.575
flgK	2609	510	6	10.0447	3.53E+07	52.934	6.07E+09	580.575
flgK	2609	510	7	10.0447	3.53E+07	3	6.07E+09	580.575
rne	3186	511	0	-0.120574	0.082688	2.19071	0.0567807	418.669
rne	3186	511	1	-0.103207	0.107598	2.37761	0.0762744	311.629
rne	3186	511	2	0.202445	0.113982	2.30214	0.0795214	400.823
rne	3186	511	3	-0.104351	0.181813	3.12294	0.151786	273.259
rne	3186	511	4	0.187916	0.182389	2.92882	0.139382	192.637
rne	3186	511	5	-0.15355	0.16124	3.05778	0.12478	161.049
rne	3186	511	6	-0.0858792	0.0939555	2.67886	0.0693835	404.643
rne	3186	511	7	-0.0888282	0.107569	3.25356	0.0850872	190.292
rne	3186	511	8	-0.614198	0.193462	4.6537	0.184591	279.152
rne	3186	511	9	-0.22394	0.204783	5.94062	0.249124	113.37
yceQ	321	512	0	-0.0725224	0.0991172	1.92731	0.0670252	241.166
rluC	960	513	0	1.09968	0.0928609	1.04415	0.0525413	189.465
rluC	960	513	1	0.650068	0.0924032	1.20278	0.0577146	178.811
rluC	960	513	2	0.90431	0.103594	1.44685	0.0691162	133.35
pabC-yceG-tmk-holB-ycfH	4275	514	0	-0.32695	0.359748	5.34906	0.38714	11.3098
pabC-yceG-tmk-holB-ycfH	4275	514	1	0.388661	0.535826	5.76462	0.670414	10.5426
pabC-yceG-tmk-holB-ycfH	4275	514	2	-0.618948	0.344601	4.27246	0.299183	18.6055
pabC-yceG-tmk-holB-ycfH	4275	514	3	-0.670262	0.330495	4.01058	0.269898	15.9406
pabC-yceG-tmk-holB-ycfH	4275	514	4	1.00684	0.507671	3.92156	0.464491	6.8377
pabC-yceG-tmk-holB-ycfH	4275	514	5	0.814435	0.302678	3.62874	0.268894	9.47036
pabC-yceG-tmk-holB-ycfH	4275	514	6	1.50657	0.256177	3.05615	0.195587	21.9143
pabC-yceG-tmk-holB-ycfH	4275	514	7	0.597449	0.197394	3.66435	0.167447	7.38458
pabC-yceG-tmk-holB-ycfH	4275	514	8	1.75388	0.298763	3.41392	0.258984	11.3742
pabC-yceG-tmk-holB-ycfH	4275	514	9	1.37986	0.292178	3.6998	0.269334	17.9153
pabC-yceG-tmk-holB-ycfH	4275	514	10	0.0715846	0.322789	5.00991	0.332787	17.7445
pabC-yceG-tmk-holB-ycfH	4275	514	11	2.97379	0.235622	3.56851	0.246551	22.9565
pabC-yceG-tmk-holB-ycfH	4275	514	12	2.83079	0.200666	3.33049	0.191026	24.9324
pabC-yceG-tmk-holB-ycfH	4275	514	13	3.37308	0.169204	2.87958	0.153284	26.1057
ptsG	1434	515	0	-0.600733	0.368832	6.48773	0.451531	33.8926
ptsG	1434	515	1	-0.284403	0.417003	7.25285	0.592712	27.3938
ptsG	1434	515	2	-0.405131	0.461059	6.88509	0.610042	22.6315
ptsG	1434	515	3	-0.821204	0.305959	5.97343	0.333223	21.3167
hinT-ycfL-lpoB-thiK-nagZ-ycfP	3801	517	0	-0.662492	0.313133	7.58775	0.433633	14.5881
hinT-ycfL-lpoB-thiK-nagZ-ycfP	3801	517	1	-0.246552	0.275755	6.96328	0.385584	47.7915
hinT-ycfL-lpoB-thiK-nagZ-ycfP	3801	517	2	0.250279	0.40438	8.11123	0.67491	18.8121
hinT-ycfL-lpoB-thiK-nagZ-ycfP	3801	517	3	-0.236279	0.532933	9.53055	1.00036	46.2505
hinT-ycfL-lpoB-thiK-nagZ-ycfP	3801	517	4	-1.36009	0.873944	12.6821	1.80804	36.753
hinT-ycfL-lpoB-thiK-nagZ-ycfP	3801	517	5	-0.83398	0.635986	6.1485	0.722119	9.8709
hinT-ycfL-lpoB-thiK-nagZ-ycfP	3801	517	6	-0.9314	0.439145	4.99235	0.408653	11.7762
hinT-ycfL-lpoB-thiK-nagZ-ycfP	3801	517	7	0.770109	0.446139	6.02996	0.591028	7.90663
hinT-ycfL-lpoB-thiK-nagZ-ycfP	3801	517	8	-0.198948	0.27767	5.62175	0.31534	16.2555
hinT-ycfL-lpoB-thiK-nagZ-ycfP	3801	517	9	2.7992	0.46575	5.74521	0.718225	5.59701
hinT-ycfL-lpoB-thiK-nagZ-ycfP	3801	517	10	3.96593	0.233481	3.47874	0.289679	21.8621
hinT-ycfL-lpoB-thiK-nagZ-ycfP	3801	517	11	3.24349	0.631097	7.15631	1.2576	9.05049
ndh	1305	518	0	0.0920253	0.0788081	1.63353	0.0464042	66.8435
ndh	1305	518	1	0.141008	0.0987083	1.87012	0.0595222	31.8918
ndh	1305	518	2	0.333607	0.0828878	1.79849	0.0512515	38.9349
ndh	1305	518	3	0.715019	0.0903218	1.75219	0.0564713	60.4081
ycfJ	540	519	0	-0.200806	0.267831	2.45795	0.180169	17.8963
ycfQ	633	520	0	-0.304718	0.196146	1.69702	0.120466	35.0573
ycfQ	633	520	1	-0.926727	0.41937	2.54019	0.252583	34.9926
mfd	3447	522	0	1.08577	0.154482	1.18931	0.0854087	29.958
mfd	3447	522	1	0.474465	0.136824	1.39772	0.0842715	32.9561
mfd	3447	522	2	0.96024	0.164841	1.62453	0.10601	10.4368
mfd	3447	522	3	1.33154	0.242765	1.65957	0.145388	9.59468
mfd	3447	522	4	1.59431	0.244963	1.60552	0.135519	9.14563
mfd	3447	522	5	1.45111	0.18265	1.51399	0.107068	14.2197
mfd	3447	522	6	0.896777	0.173006	1.81653	0.106061	12.1495
mfd	3447	522	7	1.39286	0.120263	1.57534	0.0674194	16.4492
mfd	3447	522	8	3.21649	0.181172	1.15108	0.093463	12.5517
mfd	3447	522	9	2.36497	0.213163	1.54118	0.1106	9.63574
mfd	3447	522	10	2.88065	0.186758	1.45461	0.107841	13.9409
lolCDE	3138	524	0	0.667719	0.121211	1.18465	0.075206	31.0349
lolCDE	3138	524	1	0.974016	0.10515	1.1663	0.0689248	30.2705
lolCDE	3138	524	2	1.10281	0.146992	1.31021	0.0818301	23.6312
lolCDE	3138	524	3	0.872052	0.102896	1.25131	0.064683	21.2308
lolCDE	3138	524	4	1.44364	0.139933	1.34753	0.0851588	8.51814
lolCDE	3138	524	5	1.8948	0.173296	1.28586	0.0971944	20.2822
lolCDE	3138	524	6	1.30133	0.166864	1.44378	0.0987486	17.817
lolCDE	3138	524	7	1.99444	0.260444	1.39573	0.14241	14.6255
lolCDE	3138	524	8	2.62166	0.124133	0.873858	0.0607455	32.9433
lolCDE	3138	524	9	1.8307	0.0852344	1.04038	0.0452986	60.3346
ycfD	1122	527	0	1.41978	0.128693	1.66001	0.076756	9.10647
ycfD	1122	527	1	1.81286	0.145828	1.58247	0.0814508	19.8828
ycfD	1122	527	2	1.35813	0.136124	1.6937	0.077553	11.6863
hflD-purB	2016	528	0	0.721551	0.0999552	1.41331	0.0629217	78.4054
hflD-purB	2016	528	1	0.997573	0.159224	2.24366	0.11244	43.809
hflD-purB	2016	528	2	2.2297	0.347068	3.42529	0.295416	6.05522
hflD-purB	2016	528	3	3.21237	0.215229	2.64756	0.174783	13.9763
hflD-purB	2016	528	4	3.463	0.33134	3.811	0.387218	16.4493
hflD-purB	2016	528	5	3.35869	0.251301	3.00802	0.23359	7.22286
mnmA	1107	529	0	0.692588	0.0654164	1.40264	0.0395085	44.5795
mnmA	1107	529	1	0.380864	0.0863793	1.63037	0.0533766	31.7736
mnmA	1107	529	2	0.861915	0.0927632	1.63371	0.0587407	30.7158
icd	1251	530	0	1.8605	0.103085	5.64606	0.136692	162.967
icd	1251	530	1	1.94918	0.122729	6.60555	0.191738	117.8
icd	1251	530	2	1.64976	0.0844174	4.90081	0.0948149	175.994
icd	1251	530	3	2.85126	0.210984	6.80625	0.382494	41.2173
iraM	324	538	0	1.66796	0.220756	2.28134	0.141217	5.45077
ycgE	732	540	0	0.697959	0.0801251	1.018	0.0507706	42.6167
ycgE	732	540	1	0.421986	0.129254	1.10537	0.0841696	41.2041
ycgF	1212	541	0	-0.789178	0.2405	3.33784	0.167348	16.7164
ycgF	1212	541	1	-0.826135	0.341565	4.48842	0.295255	15.6723
ycgF	1212	541	2	0.445605	0.310585	3.67559	0.275576	12.7088
ycgF	1212	541	3	0.916944	0.295081	3.88507	0.27945	19.1986
pliG	402	550	0	1.52868	0.761933	7.39555	1.23477	3.90309
ycgL	327	551	0	1.41563	0.107147	1.62193	0.062187	12.9268
ycgM	660	552	0	0.48346	0.150827	2.30339	0.101591	14.9663
ycgM	660	552	1	1.10187	0.250398	2.56419	0.171563	16.8987
ycgN	447	553	0	0.932867	0.158128	1.68115	0.101639	17.166
dsbB	531	557	0	0.236611	0.133961	2.10666	0.0837246	18.8909
nhaB	1542	558	0	0.596679	0.0995629	1.76911	0.0591578	68.4907
nhaB	1542	558	1	0.936006	0.0877458	1.52233	0.0541968	73.7911
nhaB	1542	558	2	0.930954	0.0927627	1.67124	0.0568245	20.5918
nhaB	1542	558	3	2.04955	0.2044	1.47698	0.096999	7.73776
nhaB	1542	558	4	1.2406	0.155968	2.02822	0.0951902	9.89542
fadR	720	559	0	1.16792	0.117404	1.44211	0.0634625	15.9684
fadR	720	559	1	0.860567	0.119336	1.88056	0.0742839	1.92866
dadAX	2379	561	0	-0.0381174	0.154915	2.32829	0.103556	21.9121
dadAX	2379	561	1	0.699839	0.136399	2.0844	0.0870251	14.1333
dadAX	2379	561	2	0.885587	0.112411	2.02574	0.0730344	17.3162
dadAX	2379	561	3	0.950012	0.127652	2.18615	0.0866337	38.8601
dadAX	2379	561	4	0.693036	0.166826	2.43337	0.113293	12.2634
dadAX	2379	561	5	1.46955	0.12281	1.86847	0.0766821	19.842
dadAX	2379	561	6	1.19402	0.14969	2.00004	0.0908387	18.0269
cvrA	1737	562	0	0.45583	0.193836	1.40582	0.127554	32.2895
cvrA	1737	562	1	1.3433	0.156672	0.727349	0.102609	34.8252
cvrA	1737	562	2	-0.683661	0.306466	1.78963	0.165299	35.849
cvrA	1737	562	3	0.364066	0.267834	1.63933	0.172299	19.08
cvrA	1737	562	4	-0.1654	0.264228	1.71775	0.164472	15.4057
emtA	612	564	0	0.0561942	0.218466	2.73372	0.144344	10.6914
emtA	612	564	1	0.381836	0.300451	3.32751	0.236521	5.71162
chaA	1101	579	0	0.184107	0.190394	2.68569	0.129388	21.1408
chaA	1101	579	1	1.19225	0.216171	2.50045	0.144566	5.60695
chaA	1101	579	2	0.889526	0.205216	2.42761	0.143871	8.84287
ychN	354	580	0	-0.570956	0.950869	15.0165	2.56703	7.48591
purU	843	586	0	0.402295	0.266834	5.63911	0.329237	19.6517
purU	843	586	1	0.223867	0.247792	5.66192	0.290433	18.1093
ychJ	459	587	0	0.18592	0.154898	3.06102	0.113322	13.5744
galU	909	588	0	2.37394	0.220247	3.60024	0.202757	13.3077
galU	909	588	1	1.48981	0.162841	3.64046	0.148391	8.14558
galU	909	588	2	1.84932	0.252416	4.64055	0.287333	10.2023
hns	414	589	0	1.61148	0.0388809	3.51927	0.0330249	242.651
tdk	618	590	0	0.767715	0.137743	1.58202	0.0819952	26.8426
tdk	618	590	1	1.24876	0.150251	1.59937	0.0833043	13.9389
adhE	2676	592	0	0.583664	0.172926	3.20312	0.133276	18.7305
adhE	2676	592	1	0.814344	0.200642	3.6718	0.179162	6.7007
adhE	2676	592	2	1.00503	0.245314	3.39001	0.194948	9.61277
adhE	2676	592	3	0.997789	0.166824	3.36116	0.144019	8.4226
adhE	2676	592	4	0.554469	0.21346	3.79087	0.184123	18.6239
adhE	2676	592	5	1.83207	0.175417	2.96297	0.138694	8.42348
adhE	2676	592	6	1.25996	0.27819	4.09592	0.269588	21.4096
adhE	2676	592	7	1.26156	0.254178	4.24693	0.255303	19.432
ychE	648	593	0	0.598448	0.149104	0.951716	0.0926082	35.4677
ychE	648	593	1	0.47196	0.183208	1.06752	0.128087	29.5546
oppABCDF	5587	594	0	-0.305319	0.224719	4.85562	0.228538	41.3028
oppABCDF	5587	594	1	-0.266062	0.277001	5.80914	0.32836	39.5816
oppABCDF	5587	594	2	0.999291	0.370248	6.18339	0.517319	15.3751
oppABCDF	5587	594	3	-0.147787	0.300179	6.16224	0.380179	17.1963
oppABCDF	5587	594	4	-0.456277	0.415712	7.03547	0.563961	19.7273
oppABCDF	5587	594	5	0.144822	0.339705	5.51541	0.38673	20.2718
oppABCDF	5587	594	6	1.89206	0.544866	5.13327	0.698225	21.0303
oppABCDF	5587	594	7	0.588881	0.460302	5.47246	0.550715	11.1006
oppABCDF	5587	594	8	1.1403	0.474722	5.2014	0.559172	11.4821
oppABCDF	5587	594	9	1.27519	0.428512	4.90179	0.483082	10.8761
oppABCDF	5587	594	10	1.67352	0.293193	3.78586	0.269571	10.9925
oppABCDF	5587	594	11	2.97733	0.357156	4.13645	0.427056	11.3261
oppABCDF	5587	594	12	3.2359	0.451616	4.32463	0.566425	8.47813
oppABCDF	5587	594	13	3.99872	0.27002	3.34022	0.326389	13.5894
oppABCDF	5587	594	14	2.81865	0.333308	4.16986	0.384913	11.032
oppABCDF	5587	594	15	3.70936	0.342123	4.31057	0.479231	5.07791
oppABCDF	5587	594	16	3.9406	0.323832	4.12738	0.462629	3.4429
oppABCDF	5587	594	17	4.78567	0.328049	3.96874	0.515559	8.88752
tonB	720	598	0	0.272193	0.08203	0.791223	0.0502959	47.27
tonB	720	598	1	0.189033	0.200309	1.37393	0.122603	36.0135
yciA	399	599	0	1.19148	0.147538	2.35723	0.0944027	10.5171
rluB	876	602	0	1.19674	0.0914758	1.45071	0.0511251	21.9255
rluB	876	602	1	0.447931	0.0649851	1.77861	0.0391656	50.6969
yciK-btuR	1346	603	0	-0.403052	0.475812	5.57036	0.523263	4.26248
yciK-btuR	1346	603	1	-0.830618	0.44186	5.01051	0.429078	42.7336
yciK-btuR	1346	603	2	0.444246	0.409504	4.70705	0.445485	15.9216
yciK-btuR	1346	603	3	0.385605	0.326147	4.63165	0.341836	23.6885
sohB	1050	604	0	-0.893335	0.412388	4.80129	0.372905	13.7498
sohB	1050	604	1	-1.90127	1.01111	8.03836	1.22765	8.819
sohB	1050	604	2	-0.620738	0.593496	6.26342	0.699273	4.26504
topA	2598	606	0	0.965624	0.0673735	2.1192	0.044757	16.2394
topA	2598	606	1	0.437441	0.0706494	2.28408	0.0461385	40.6505
topA	2598	606	2	0.350895	0.0834551	2.52659	0.0567744	49.3136
topA	2598	606	3	1.43447	0.0871686	2.38735	0.0584572	28.6957
topA	2598	606	4	1.63492	0.106206	2.37555	0.0693936	19.247
topA	2598	606	5	2.17324	0.138359	2.14313	0.0824169	18.6504
topA	2598	606	6	1.83517	0.117518	2.63063	0.0847996	12.906
topA	2598	606	7	2.28152	0.136081	2.39564	0.0888642	22.7807
cysB	975	607	0	0.784368	0.222317	3.56893	0.189999	10.1024
cysB	975	607	1	0.704731	0.42884	4.91907	0.472068	8.50149
cysB	975	607	2	0.915447	0.395279	4.3304	0.414307	16.7619
acnA	2676	609	0	-1.82014	0.96016	10.3306	1.50492	3.34901
acnA	2676	609	1	1.56145	1.00029	7.66257	1.70268	13.8369
acnA	2676	609	2	0.174159	0.507975	6.50014	0.680346	15.3828
acnA	2676	609	3	-0.747533	0.789781	8.53571	1.20983	10.6197
acnA	2676	609	4	-0.666891	0.782807	8.40605	1.22251	17.8271
acnA	2676	609	5	-0.602661	1.0208	10.7761	1.99068	5.45524
acnA	2676	609	6	1.9998	0.823495	8.05831	1.59797	8.80682
acnA	2676	609	7	-1.04279	0.605112	6.59214	0.710025	19.0596
ribA	591	610	0	0.809502	0.118707	2.59301	0.083741	18.7147
pgpB	765	611	0	0.229389	0.189432	1.82188	0.115684	27.0114
pgpB	765	611	1	0.000416021	0.217525	1.85914	0.12518	28.231
gmr	1986	613	0	-0.0774437	0.157732	2.37232	0.105055	15.5212
gmr	1986	613	1	0.063258	0.137253	1.97715	0.0822937	24.6776
gmr	1986	613	2	1.09355	0.24261	2.28506	0.154351	17.9706
gmr	1986	613	3	0.488259	0.163197	2.37875	0.111197	33.5002
gmr	1986	613	4	0.385397	0.200746	2.59894	0.140451	16.0224
gmr	1986	613	5	0.944854	0.17249	2.39073	0.118096	14.6878
rnb	1935	614	0	2.6986	0.080139	1.50466	0.0442523	30.6811
rnb	1935	614	1	2.62048	0.0867221	1.64203	0.0474576	62.9464
rnb	1935	614	2	2.77458	0.0744464	1.60239	0.0418478	66.4819
rnb	1935	614	3	2.87183	0.0823743	1.65703	0.0484776	23.0175
rnb	1935	614	4	2.50125	0.0821922	1.79418	0.0460561	119.903
rnb	1935	614	5	2.75054	0.0815275	1.80483	0.0486019	83.6167
fabI	789	616	0	4.0895	0.142661	4.56798	0.208622	72.024
fabI	789	616	1	-0.956775	0.24873	12.8391	0.539476	83.3108
ycjD	354	617	0	5.30001	0.392024	1.45886	0.267822	9.71251
puuA	1419	620	0	-0.159516	0.379165	3.69075	0.31577	9.68269
puuA	1419	620	1	-0.52238	0.435343	3.61762	0.338193	7.97894
puuA	1419	620	2	-0.103475	0.421912	3.36776	0.335401	4.10037
puuA	1419	620	3	0.389128	0.444969	3.51443	0.376827	9.28739
puuDR	1349	621	0	-0.229591	0.274017	2.32398	0.179828	21.1218
puuDR	1349	621	1	0.417436	0.248291	2.34034	0.171135	17.0556
puuDR	1349	621	2	-0.640085	0.29678	3.91271	0.238198	6.11411
puuDR	1349	621	3	0.30959	0.316561	4.23215	0.296195	8.91723
tpx	507	627	0	2.57821	0.108202	5.22996	0.143574	180.19
mppA	1614	630	0	0.433023	0.217004	2.01566	0.142348	16.8196
mppA	1614	630	1	-0.250667	0.400485	2.75087	0.28649	24.9607
mppA	1614	630	2	0.95766	0.227008	1.71868	0.151551	27.5551
mppA	1614	630	3	0.678227	0.313353	2.20907	0.21444	10.5744
mppA	1614	630	4	1.21979	0.229819	1.43226	0.132775	30.4439
uspE	951	634	0	-0.429818	0.504583	5.93729	0.588825	8.28618
uspE	951	634	1	-0.120934	0.455961	4.9533	0.483789	8.83442
uspE	951	634	2	-0.300815	0.323453	4.59052	0.311205	21.6109
fnr	753	635	0	0.303716	0.0678277	1.68475	0.0412756	49.3818
fnr	753	635	1	0.469755	0.0600186	1.65164	0.0370295	34.6514
ydaL	564	638	0	-2.7455	0.727912	2.9775	0.359381	33.7504
ttcA	936	643	0	1.42111	0.128609	1.80678	0.0773972	4.76303
ttcA	936	643	1	1.08907	0.163437	2.10048	0.0975762	14.9678
ttcA	936	643	2	0.614971	0.122182	2.17893	0.0761196	12.3485
ydbK	3525	656	0	-0.361132	0.483953	9.08989	0.820456	16.7764
ydbK	3525	656	1	-1.03624	0.901069	12.722	1.92648	20.0904
ydbK	3525	656	2	0.173339	0.613653	9.83645	1.2046	8.62407
ydbK	3525	656	3	-0.588057	0.720763	10.921	1.43118	18.118
ydbK	3525	656	4	-0.000176183	0.565087	10.8236	1.21201	10.778
ydbK	3525	656	5	1.07353	0.587156	8.8554	1.10428	7.055
ydbK	3525	656	6	-2.04257	0.82983	11.8281	1.44198	11.4228
ydbK	3525	656	7	1.49969	0.428632	7.3342	0.729296	6.78811
ydbK	3525	656	8	-0.19884	0.552416	10.4858	1.11138	11.6436
ydbK	3525	656	9	1.2194	0.472132	7.58174	0.7869	8.65753
ydbK	3525	656	10	0.646842	0.297978	6.54483	0.411352	21.2808
azoR	606	670	0	0.0163113	0.458236	5.23695	0.487366	7.32931
azoR	606	670	1	1.07666	0.873434	6.01404	1.14737	4.46105
cybB	531	675	0	0.842415	0.0813566	1.97086	0.0503371	33.8432
ydcI	924	679	0	0.17119	0.24301	2.29975	0.158888	18.236
ydcI	924	679	1	0.267056	0.131852	1.82605	0.0784097	20.0257
ydcI	924	679	2	0.999121	0.263898	2.26312	0.17966	17.1268
mdoD	1656	681	0	1.03232	0.213075	2.48361	0.13601	12.1896
mdoD	1656	681	1	1.18363	0.193273	2.29939	0.119704	24.4972
mdoD	1656	681	2	1.36281	0.213103	2.34076	0.142372	11.0158
mdoD	1656	681	3	2.23818	0.28594	2.33979	0.181726	11.8724
mdoD	1656	681	4	1.42191	0.179528	2.40095	0.120363	13.1855
ydcL	669	684	0	0.962888	0.345298	5.16655	0.412121	5.98444
ydcL	669	684	1	1.21738	0.411226	5.50588	0.500825	7.20708
ydcP	1962	690	0	0.358233	0.194538	2.3231	0.129142	17.8549
ydcP	1962	690	1	0.643885	0.261487	2.64405	0.18455	7.83096
ydcP	1962	690	2	0.811635	0.242615	2.41325	0.170151	29.5806
ydcP	1962	690	3	0.702215	0.259368	2.68879	0.183656	15.2595
ydcP	1962	690	4	0.920628	0.279984	2.72622	0.210654	9.07108
ydcP	1962	690	5	2.00311	0.561289	2.83084	0.397442	13.7664
yncD	2103	701	0	1.17747	0.109485	1.66524	0.0611107	16.1164
yncD	2103	701	1	0.825803	0.0759654	1.72099	0.0447321	46.2332
yncD	2103	701	2	1.42601	0.0636561	1.56823	0.0354884	72.85
yncD	2103	701	3	1.74523	0.088234	1.59413	0.0470053	46.2417
yncD	2103	701	4	1.74318	0.0843595	1.57839	0.0440327	87.6027
yncD	2103	701	5	2.48856	0.0854382	1.4339	0.0424539	61.4568
yncD	2103	701	6	2.4227	0.112206	1.90228	0.0645488	31.2771
yncE	1062	702	0	-0.334151	0.310841	6.08027	0.372572	15.5094
yncE	1062	702	1	-0.56644	0.293631	6.25424	0.348016	21.4582
yncE	1062	702	2	-2.02544	0.763534	10.9928	1.23872	22.2879
ansP	1500	703	0	-3.02137	1.11778	7.40344	1.12556	49.5998
ansP	1500	703	1	-2.03002	0.875894	7.38188	0.980153	8.14985
ansP	1500	703	2	-0.938937	0.817426	6.95454	1.02979	14.647
ansP	1500	703	3	-2.06135	1.31328	9.82314	1.90435	14.7899
ansP	1500	703	4	-5.01314	2.08419	10.7504	2.33934	13.4963
yddM	363	716	0	-0.41165	0.411966	2.82223	0.288144	17.8718
maeA	1698	718	0	0.269346	0.18738	5.48717	0.214419	26.0146
maeA	1698	718	1	-0.0124204	0.266403	6.46032	0.356166	9.48476
maeA	1698	718	2	1.20622	0.374567	6.67314	0.552208	9.49965
maeA	1698	718	3	0.329988	0.27456	6.61165	0.378785	18.909
maeA	1698	718	4	-0.103266	0.398424	8.82818	0.697674	18.238
osmC	432	719	0	-2.62056	1.58698	9.58856	2.08726	19.6423
yneE	915	731	0	0.73444	0.207801	1.27101	0.131388	15.5492
yneE	915	731	1	0.481462	0.217605	1.19722	0.143513	16.645
yneE	915	731	2	0.133303	0.276292	1.50941	0.169004	8.19981
marC	666	739	0	-0.114909	0.287062	2.01142	0.187465	29.4698
marC	666	739	1	-0.632742	0.392124	2.34925	0.250195	22.9575
marRAB	1088	740	0	-0.878083	0.523742	2.67483	0.330779	20.7384
marRAB	1088	740	1	0.134608	0.242458	2.26215	0.154911	14.8877
marRAB	1088	740	2	1.26941	0.17794	1.60699	0.104961	76.1906
dcp	2046	748	0	-1.35786	1.05993	7.29434	1.28075	5.89984
dcp	2046	748	1	0.700096	0.583569	4.81226	0.621092	3.70587
dcp	2046	748	2	-0.236218	0.613756	5.17854	0.649647	5.73933
dcp	2046	748	3	1.24071	0.485493	3.8561	0.443679	5.64734
dcp	2046	748	4	-0.0462376	0.969049	8.42636	1.63108	4.56993
dcp	2046	748	5	0.217644	0.782057	6.42554	1.02682	6.65733
ydfG	747	749	0	0.518776	0.17288	4.15068	0.158525	62.0631
ydfG	747	749	1	0.308983	0.27377	5.32061	0.310088	10.0596
ydfH	687	750	0	-0.348268	0.176637	1.6512	0.103922	35.9312
ydfH	687	750	1	0.212966	0.220307	1.88903	0.134515	30.1197
ynfA	327	774	0	-0.57638	0.343197	1.71078	0.199555	20.3947
ynfB-speG	937	775	0	0.436162	0.0999602	2.09569	0.0649555	17.0511
ynfB-speG	937	775	1	0.381225	0.118645	2.2505	0.0767775	11.5848
ynfB-speG	937	775	2	0.317748	0.114964	2.23314	0.0716571	32.305
ydgH	945	786	0	0.860988	0.160731	3.27736	0.129132	25.0496
ydgH	945	786	1	0.897908	0.0950684	2.882	0.0702021	78.7581
ydgH	945	786	2	0.894422	0.135465	3.38734	0.112606	26.2478
rstAB	2034	787	0	0.363997	0.0548247	0.77986	0.0351244	76.3023
rstAB	2034	787	1	0.833403	0.0597241	0.594621	0.0437323	54.8615
rstAB	2034	787	2	0.801941	0.0942592	0.83898	0.0626842	34.4972
rstAB	2034	787	3	1.30033	0.0831144	0.480399	0.0582544	30.6911
rstAB	2034	787	4	1.43266	0.0841317	0.737679	0.056679	37.2884
rstAB	2034	787	5	1.46838	0.0818975	0.814445	0.0545719	53.3484
fumA	1647	788	0	-0.703995	0.43252	9.30631	0.716796	7.8972
fumA	1647	788	1	-1.37451	0.822188	13.1975	1.73939	13.9369
fumA	1647	788	2	0.247805	0.403205	8.06965	0.654406	11.2452
fumA	1647	788	3	0.172803	0.620041	12.857	1.55255	11.1134
fumA	1647	788	4	1.23152	0.935585	14.5717	2.93105	3.89924
manA	1176	789	0	1.22988	0.244978	2.27365	0.157614	24.6297
manA	1176	789	1	0.783486	0.283612	3.09663	0.222076	10.8596
manA	1176	789	2	1.98462	0.237625	2.1733	0.155029	8.68468
ydgA	1509	790	0	1.04738	0.175266	2.92105	0.124505	23.641
ydgA	1509	790	1	2.23031	0.192796	2.33036	0.121804	24.0164
ydgA	1509	790	2	2.43256	0.150411	2.29423	0.0964131	29.9647
ydgA	1509	790	3	2.76321	0.181958	2.46269	0.133246	17.1706
ydgA	1509	790	4	2.50757	0.154682	2.32914	0.103358	20.8144
uidR	591	791	0	-0.0553929	0.277095	2.25414	0.184607	15.6223
add	1002	795	0	0.625269	0.150572	3.40142	0.119951	46.611
add	1002	795	1	0.0101858	0.230874	3.81836	0.188558	20.6668
add	1002	795	2	0.436735	0.164939	3.54248	0.135669	28.4246
ydgJ	1041	796	0	-0.573551	0.254359	3.65511	0.196259	8.48212
ydgJ	1041	796	1	-0.125566	0.303615	3.90376	0.264915	7.53778
ydgJ	1041	796	2	0.370008	0.313072	3.75591	0.276602	18.8015
tppB	1503	799	0	3.25511	0.137715	2.97901	0.124136	81.274
tppB	1503	799	1	-0.241869	0.189387	5.43449	0.208834	48.494
tppB	1503	799	2	0.754592	0.248377	5.92326	0.319589	30.6353
tppB	1503	799	3	0.766904	0.177778	5.51938	0.213852	61.3896
tppB	1503	799	4	-0.475391	0.179837	6.36627	0.218518	56.0327
gst	606	800	0	-0.73686	0.396501	3.06779	0.278528	38.8852
gst	606	800	1	-1.35746	0.664909	4.10874	0.505333	18.0039
slyB	468	803	0	0.353323	0.0366564	2.22067	0.0234916	81.1838
slyA	435	804	0	-0.252114	0.216864	3.24751	0.166233	19.1279
ydhF	897	807	0	0.138277	0.236428	2.38162	0.148902	5.68173
ydhF	897	807	1	0.732674	0.27073	2.51848	0.185892	9.99307
nemA	1098	809	0	7.00255	5.36797	15.1138	53.3261	8.16263
nemA	1098	809	1	6.3387	0.826229	4.27959	2.01706	16.9278
nemA	1098	809	2	5.62685	0.771876	5.16777	1.87513	12.2601
gloA	408	810	0	0.0374714	0.259166	5.87827	0.306116	7.53118
grxD	348	811	0	0.563201	0.328987	13.6083	0.915543	53.8768
ydhO	816	812	0	0.499696	0.114411	0.942308	0.0802409	43.258
ydhO	816	812	1	0.255466	0.150465	1.16444	0.0920885	40.3338
sodB	582	813	0	-0.221012	0.597872	25.8787	2.89361	22.8195
cfa	1149	816	0	-1.33866	0.3451	5.3227	0.321475	51.828
cfa	1149	816	1	-2.32915	0.652429	6.918	0.665592	54.7453
cfa	1149	816	2	0.438618	0.310476	5.36314	0.369737	22.2753
ribC	642	817	0	0.383288	0.169015	3.24116	0.131698	32.2714
ribC	642	817	1	0.7411	0.192312	3.31157	0.156607	8.09039
mdtK	1374	818	0	-1.22649	0.543976	2.76013	0.335554	21.5633
mdtK	1374	818	1	-0.660739	0.454657	2.80194	0.304564	16.1195
mdtK	1374	818	2	0.00401129	0.488978	2.43554	0.328584	35.078
mdtK	1374	818	3	0.266346	0.380614	2.51065	0.272948	22.598
ydhQ	1257	819	0	-0.984255	0.549468	4.1329	0.436097	10.9967
ydhQ	1257	819	1	-0.496836	0.560081	5.33289	0.594235	13.2447
ydhQ	1257	819	2	-0.278728	0.484478	4.99155	0.503235	12.3823
ydhQ	1257	819	3	-0.474097	0.382269	4.74878	0.361329	8.14867
ydhR	306	821	0	0.497193	0.626112	12.3787	1.57702	20.0722
pykF	1413	824	0	1.29611	0.0986574	1.87291	0.0592323	42.9047
pykF	1413	824	1	1.89246	0.102238	1.97226	0.0631166	25.5929
pykF	1413	824	2	1.38062	0.0926673	2.12654	0.0581568	28.7631
pykF	1413	824	3	1.49812	0.115036	2.41775	0.0790156	19.7562
ydiK	1113	828	0	1.18784	0.368825	2.99161	0.277818	11.5977
ydiK	1113	828	1	-0.427018	0.32357	3.43769	0.238868	11.9987
ydiK	1113	828	2	-0.114983	0.405269	4.07641	0.351494	12.3776
pps	2379	836	0	-0.384612	0.234787	9.86709	0.440144	60.3763
pps	2379	836	1	-1.76097	0.783103	20.5769	2.43836	41.5381
pps	2379	836	2	-4.68398	1.16633	22.8074	2.84995	124.703
pps	2379	836	3	0.992044	0.329224	10.5835	0.763608	32.5052
pps	2379	836	4	-1.3473	0.366145	10.9065	0.646675	51.1546
pps	2379	836	5	1.30623	0.45928	12.5433	1.26843	18.2421
pps	2379	836	6	0.567078	0.455848	14.0652	1.31242	42.8767
ppsR	834	837	0	-0.0771736	0.267448	3.77029	0.229373	17.5647
ppsR	834	837	1	1.1092	0.444767	3.73699	0.386946	13.1815
aroH	1047	838	0	0.108066	0.160452	2.57205	0.106137	18.6951
aroH	1047	838	1	0.671711	0.252338	3.21451	0.200934	23.2957
aroH	1047	838	2	1.3961	0.222263	2.7255	0.165572	9.57121
ydiU	1437	840	0	0.549785	0.0960108	1.11738	0.0563793	72.1063
ydiU	1437	840	1	0.604577	0.137429	1.49557	0.0830262	44.6003
ydiU	1437	840	2	0.906467	0.118821	1.46797	0.0765931	28.1889
ydiU	1437	840	3	1.05323	0.159862	1.43569	0.0899747	37.4875
nlpC	465	842	0	-0.590128	0.245838	2.3593	0.150246	20.066
ydiY	759	846	0	2.09454	0.349689	3.94455	0.324764	29.9122
ydiY	759	846	1	0.337848	0.193414	4.20517	0.180215	9.27314
yniB	537	850	0	1.07884	0.243394	2.02352	0.143993	16.0504
yniC	669	851	0	-0.618273	0.278188	3.99922	0.228109	19.569
yniC	669	851	1	1.96228	0.520593	5.00796	0.643687	14.0919
ydjM	591	852	0	-1.59121	0.677699	3.24413	0.41908	17.3417
ydjN	1392	853	0	-0.242173	0.21907	2.43489	0.142635	11.7011
ydjN	1392	853	1	-0.1692	0.39175	3.16883	0.302077	22.3455
ydjN	1392	853	2	0.773605	0.293043	2.69201	0.215748	12.8223
ydjN	1392	853	3	-0.247697	0.470037	3.89563	0.400823	3.60291
osmE	339	857	0	-0.670863	0.459031	5.38471	0.465566	9.30493
nadE	828	858	0	-1.85064	0.963939	13.5419	1.95365	6.55543
nadE	828	858	1	-0.704151	0.535845	9.81349	0.938105	14.7179
xthA	807	860	0	0.5293	0.174027	2.85302	0.121744	22.0535
xthA	807	860	1	1.44222	0.158294	2.64337	0.112632	12.4679
gdhA	1344	864	0	0.206608	0.141413	2.55308	0.095194	12.4764
gdhA	1344	864	1	-0.150079	0.180133	2.76518	0.124154	34.025
gdhA	1344	864	2	0.351261	0.164228	2.75929	0.118578	36.3467
gdhA	1344	864	3	0.122784	0.181668	2.86576	0.12934	28.551
sppA	1857	866	0	2.25291	0.205693	1.46448	0.102053	50.9555
sppA	1857	866	1	1.32097	0.161667	1.90918	0.0955163	9.16075
sppA	1857	866	2	1.09731	0.171967	1.93299	0.0992072	12.9525
sppA	1857	866	3	0.643378	0.130308	2.09565	0.079184	40.3222
sppA	1857	866	4	1.77556	0.180748	1.99045	0.108547	8.11119
sppA	1857	866	5	1.30624	0.124117	2.09137	0.0743964	58.4181
ansA-pncA	1669	867	0	1.94968	0.135777	1.69818	0.0791585	9.31717
ansA-pncA	1669	867	1	1.1837	0.16496	2.06001	0.0986808	18.4595
ansA-pncA	1669	867	2	1.51624	0.195729	2.26976	0.120068	18.3702
ansA-pncA	1669	867	3	1.63258	0.315498	3.33063	0.252578	13.6823
ansA-pncA	1669	867	4	-0.103477	0.297024	4.71433	0.291193	23.7411
msrB	414	872	0	0.561707	0.137357	2.92211	0.0996399	8.50132
yeaE	855	873	0	0.180377	0.16262	2.49481	0.108065	14.3127
yeaE	855	873	1	0.893785	0.281941	3.13148	0.229051	8.49519
mipA	747	874	0	0.546501	0.24768	11.2876	0.569865	20.9863
mipA	747	874	1	-1.20661	0.391361	15.8639	1.01919	61.1818
yeaK	504	878	0	-0.0925306	0.284482	3.44059	0.229756	20.7872
yeaO	348	881	0	-1.34679	0.666961	3.94607	0.487801	8.29704
yeaP	1026	883	0	0.58804	0.12312	0.879479	0.0777704	46.1343
yeaP	1026	883	1	0.238919	0.144425	1.02617	0.0861851	37.1565
yeaP	1026	883	2	0.879167	0.125211	1.18266	0.0850424	20.2521
leuE	639	886	0	0.7886	0.214256	1.98298	0.133866	14.7147
leuE	639	886	1	1.32766	0.304358	1.99466	0.189425	19.7012
rnd	1128	891	0	2.06506	0.191146	1.45161	0.0864451	34.918
rnd	1128	891	1	1.5321	0.202175	1.83773	0.110103	36.4903
rnd	1128	891	2	1.85605	0.174913	1.60673	0.0932315	29.4102
fadD-sroD	1730	892	0	1.72217	0.192716	2.02518	0.116448	26.2136
fadD-sroD	1730	892	1	1.08899	0.266464	2.54456	0.17448	12.6677
fadD-sroD	1730	892	2	1.2642	0.287525	2.66706	0.195415	17.3223
fadD-sroD	1730	892	3	2.97095	0.223381	1.88346	0.143931	12.017
fadD-sroD	1730	892	4	2.24555	0.378454	2.71077	0.272441	5.3663
yoaA	1911	893	0	-0.22409	0.23108	1.97047	0.147522	21.1568
yoaA	1911	893	1	0.21896	0.170545	1.40396	0.10791	33.384
yoaA	1911	893	2	0.310001	0.131361	1.28996	0.0791678	38.899
yoaA	1911	893	3	0.475074	0.161309	1.51313	0.102059	24.1291
yoaA	1911	893	4	-0.257164	0.287513	1.87247	0.179564	41.7713
yoaA	1911	893	5	0.999959	0.146856	1.26351	0.0964233	28.4958
yoaB	345	894	0	-0.158118	0.205498	4.6354	0.200474	20.1383
yoaC	360	895	0	0.464074	0.38394	2.68843	0.280941	9.87075
pabB-nudL	1944	897	0	0.47297	0.266703	2.31136	0.185572	22.899
pabB-nudL	1944	897	1	0.521832	0.241884	2.42663	0.158551	4.46049
pabB-nudL	1944	897	2	0.782818	0.225769	2.46456	0.153115	5.72131
pabB-nudL	1944	897	3	0.896133	0.191711	2.13709	0.120851	31.2449
pabB-nudL	1944	897	4	2.34663	0.323261	1.89563	0.184505	5.17344
pabB-nudL	1944	897	5	1.00133	0.441741	2.57086	0.287699	4.32671
sdaA	1365	898	0	1.65573	0.166604	3.31269	0.135142	19.7919
sdaA	1365	898	1	1.06874	0.193599	3.82063	0.168377	16.3015
sdaA	1365	898	2	0.984499	0.149328	3.88373	0.139901	24.9838
sdaA	1365	898	3	0.680265	0.239629	4.849	0.257027	22.4521
manXYZ	2699	901	0	2.01367	0.918345	10.3421	2.11637	14.8023
manXYZ	2699	901	1	-1.16875	0.769704	12.7297	1.62174	5.92556
manXYZ	2699	901	2	-0.281748	0.617349	11.12	1.31623	13.6572
manXYZ	2699	901	3	2.00388	0.470301	6.12978	0.658596	15.5097
manXYZ	2699	901	4	-1.2361	1.32218	17.4021	3.7952	32.3086
manXYZ	2699	901	5	-2.14375	0.87926	12.8895	1.65164	46.6439
manXYZ	2699	901	6	0.664424	0.675618	13.0179	1.81188	13.6525
manXYZ	2699	901	7	1.22329	2.00807	26.3387	11.3421	13.9889
yobD	459	902	0	-1.39526	0.881348	5.44955	0.848033	21.782
kdgR	792	906	0	1.34572	0.137055	1.96045	0.0828234	10.3583
kdgR	792	906	1	1.28662	0.160589	2.10734	0.0995845	4.71756
htpX	882	908	0	1.39167	0.0884424	2.13929	0.0563466	5.24294
htpX	882	908	1	1.82495	0.11882	2.31578	0.0784563	21.7638
yebR	552	909	0	1.34024	0.109424	3.01199	0.083712	24.9819
rsmF	1440	911	0	0.521243	0.211418	2.16452	0.13084	14.5499
rsmF	1440	911	1	-0.0471995	0.210917	2.4003	0.138288	2.34659
rsmF	1440	911	2	1.51864	0.266019	2.21678	0.160792	5.25541
rsmF	1440	911	3	1.10279	0.265417	2.10801	0.155998	9.54192
yobA-yebZY	1605	915	0	0.116445	0.11204	2.33382	0.0716471	34.9134
yobA-yebZY	1605	915	1	0.313564	0.17199	2.70548	0.12244	15.1904
yobA-yebZY	1605	915	2	0.575036	0.148935	2.33338	0.0968559	35.8392
yobA-yebZY	1605	915	3	0.693528	0.141655	2.54341	0.0973861	21.8771
yobA-yebZY	1605	915	4	2.14116	0.270629	2.70544	0.189123	8.87758
yebF	357	918	0	-0.680778	0.316562	3.54061	0.237382	18.9041
zwf	1476	921	0	2.20624	0.231058	3.96499	0.222701	25.8182
zwf	1476	921	1	2.25476	0.2359	4.1902	0.241394	47.0265
zwf	1476	921	2	1.064	0.230102	5.23528	0.25883	35.6801
zwf	1476	921	3	0.859097	0.148835	4.75598	0.16156	12.0574
yebK	870	922	0	0.677721	0.202656	1.56615	0.123124	10.7733
yebK	870	922	1	0.69894	0.184761	1.41439	0.116206	23.6319
pykA	1443	923	0	1.5821	0.399857	7.51762	0.663072	14.5377
pykA	1443	923	1	1.47581	0.377795	7.77248	0.673708	11.7296
pykA	1443	923	2	0.532843	0.731284	13.0351	1.92122	9.46724
pykA	1443	923	3	1.19707	0.746528	13.4641	2.13971	8.28593
lpxM	972	924	0	1.35637	0.115071	1.01189	0.0692456	40.6291
lpxM	972	924	1	0.849638	0.0795359	1.192	0.04996	63.3685
lpxM	972	924	2	0.900033	0.0798809	1.12933	0.05054	58.9254
yebA	1323	925	0	-0.286571	0.149763	1.83756	0.0931441	72.2452
yebA	1323	925	1	0.495446	0.0992605	1.42226	0.0650215	87.894
yebA	1323	925	2	0.544482	0.0882344	1.31744	0.0529216	102.523
yebA	1323	925	3	0.0539931	0.144833	1.92125	0.0890338	131.441
znuA	933	926	0	-0.046131	0.45584	5.22555	0.504767	10.1217
znuA	933	926	1	-0.558363	0.223122	3.3984	0.165169	10.5875
znuA	933	926	2	-1.62439	0.243643	3.17236	0.146281	92.7474
znuCB	1538	927	0	0.0560341	0.185673	1.59456	0.107152	16.1635
znuCB	1538	927	1	1.26851	0.23623	1.17732	0.142497	25.2008
znuCB	1538	927	2	0.844081	0.224529	1.68773	0.142676	7.99065
znuCB	1538	927	3	0.627023	0.264197	1.91403	0.163825	6.76725
znuCB	1538	927	4	0.879155	0.260481	1.89665	0.17193	16.2215
aspS	1773	929	0	0.743739	0.0990145	2.87115	0.0720003	22.4729
aspS	1773	929	1	0.68686	0.129362	3.48442	0.106286	33.5168
aspS	1773	929	2	1.31282	0.115355	2.91457	0.0862222	36.3149
aspS	1773	929	3	1.73595	0.103774	2.72168	0.0736043	53.0256
aspS	1773	929	4	1.81859	0.141302	3.04227	0.110137	35.6351
yecN-cmoAB	2148	931	0	0.336683	0.230082	2.93331	0.171879	19.8684
yecN-cmoAB	2148	931	1	0.426286	0.223108	2.78978	0.161964	10.1986
yecN-cmoAB	2148	931	2	1.32112	0.145109	2.04565	0.0897764	2.99015
yecN-cmoAB	2148	931	3	2.27447	0.210393	1.84962	0.115354	7.74621
yecN-cmoAB	2148	931	4	1.39372	0.133755	2.03366	0.0824648	19.3734
yecN-cmoAB	2148	931	5	1.51306	0.18915	2.25141	0.11486	23.5014
yecN-cmoAB	2148	931	6	1.84238	0.148667	1.99045	0.089876	14.7988
cutC	441	933	0	-1.08744	0.625073	5.85596	0.652025	15.0793
yecM	567	934	0	0.640547	0.299271	3.43677	0.242872	16.2851
argS	1734	935	0	1.29817	0.131342	2.6221	0.0914669	21.0684
argS	1734	935	1	1.58235	0.153781	2.57016	0.103171	9.88327
argS	1734	935	2	2.54191	0.133341	2.03488	0.082184	19.9723
argS	1734	935	3	2.30763	0.180315	2.50403	0.122539	16.3823
argS	1734	935	4	2.40219	0.185791	2.54051	0.129898	12.9556
yecT	489	936	0	3.08573	0.29923	1.46892	0.162737	5.24023
flhBAE	3612	937	0	0.0606218	0.107994	0.959291	0.0635851	63.6396
flhBAE	3612	937	1	-4.72326	0.966596	4.50062	0.506284	155.811
flhBAE	3612	937	2	1.20881	0.155133	0.455209	0.103571	37.4454
flhBAE	3612	937	3	1.08368	0.0937114	0.79958	0.0532186	35.6842
flhBAE	3612	937	4	1.33269	0.0573685	0.753545	0.0364313	53.145
flhBAE	3612	937	5	1.39573	0.0433966	0.776367	0.0274325	60.6465
flhBAE	3612	937	6	1.48407	0.0413792	0.771766	0.0257274	68.3639
flhBAE	3612	937	7	1.82576	0.0473078	0.810702	0.0269617	57.6166
flhBAE	3612	937	8	1.79906	0.0524251	0.88634	0.0287751	58.4824
flhBAE	3612	937	9	1.84176	0.0615749	0.94614	0.0337755	49.0377
flhBAE	3612	937	10	1.69844	0.0879536	1.07434	0.0468117	51.8815
flhBAE	3612	937	11	1.80176	0.100034	1.13596	0.054788	41.9576
ftnB	504	942	0	-0.360341	0.304359	1.62291	0.187183	22.6872
yecR	324	944	0	-0.0701162	0.0700812	1.70329	0.0438726	71.2555
ftnA	498	945	0	1.31362	0.148262	3.0975	0.113789	42.0985
yecA	666	948	0	-0.94614	0.238099	2.66714	0.144972	38.6293
yecA	666	948	1	-0.687901	0.209418	2.91645	0.13917	41.8186
pgsA	549	949	0	0.558037	0.121977	1.20761	0.0732435	37.3084
yodB	531	976	0	0.967418	0.170648	3.13259	0.140457	16.6353
amn	1455	983	0	0.605432	0.462334	6.12742	0.623078	23.0046
amn	1455	983	1	-2.64545	1.23254	10.7077	1.82768	31.607
amn	1455	983	2	-3.24137	1.67036	11.7895	2.53744	25.8191
amn	1455	983	3	-0.684011	0.913977	9.65456	1.6065	7.96404
yeeN	717	984	0	1.7154	0.130766	2.65832	0.0923864	14.3486
yeeN	717	984	1	1.83756	0.161751	2.92538	0.124631	14.5098
yeeX	330	999	0	1.67226	0.145114	2.92622	0.109398	10.858
sbcB	1428	1003	0	1.06361	0.283257	1.50772	0.158049	30.7859
sbcB	1428	1003	1	0.837001	0.117846	1.21579	0.0735317	23.8
sbcB	1428	1003	2	0.418148	0.168549	1.6902	0.104707	16.0627
sbcB	1428	1003	3	1.29183	0.172928	1.41815	0.0978154	19.4578
plaP	1359	1005	0	0.882928	0.0955246	3.9824	0.0911195	20.1336
plaP	1359	1005	1	0.35956	0.0931425	3.9673	0.0850856	45.4981
plaP	1359	1005	2	0.510907	0.124178	4.30911	0.118222	13.7162
plaP	1359	1005	3	1.05412	0.173581	4.59969	0.178223	19.3511
yeeZ	825	1007	0	-0.186949	0.13719	2.66236	0.095312	64.1588
yeeZ	825	1007	1	-0.904323	0.387198	3.66947	0.289468	26.3922
cld	981	1009	0	0.477697	0.0744295	2.20122	0.0492498	87.5729
cld	981	1009	1	0.924219	0.0603498	2.10718	0.0396707	52.3093
cld	981	1009	2	1.32942	0.101884	2.28425	0.0668746	22.1296
ugd	1167	1010	0	0.286867	0.0542441	1.47943	0.03394	287.358
ugd	1167	1010	1	0.275933	0.0655801	1.52316	0.0409357	242.954
ugd	1167	1010	2	0.40745	0.066511	1.60569	0.0429482	324.941
gnd	1407	1011	0	6.46565	0.676925	12.8787	5.19213	12.1058
gnd	1407	1011	1	6.99123	1.2966	18.9009	19.7319	6.58602
gnd	1407	1011	2	0.0306281	0.341113	14.287	0.917835	47.3002
gnd	1407	1011	3	1.39277	4.78605	131.48	137.718	17.1157
galF	894	1014	0	-0.450083	0.122299	2.44246	0.0771893	42.5693
galF	894	1014	1	-0.775482	0.388308	3.40546	0.277782	24.318
yegH	1584	1015	0	0.155902	0.225444	2.3186	0.142746	7.52868
yegH	1584	1015	1	0.740899	0.231821	1.97235	0.147085	6.29823
yegH	1584	1015	2	0.468065	0.299916	2.37352	0.20635	14.7481
yegH	1584	1015	3	0.477631	0.253285	2.22747	0.166406	5.64619
yegH	1584	1015	4	1.03916	0.31265	2.23879	0.190386	10.8209
asmA	1854	1016	0	0.911513	0.129001	2.53922	0.0921096	8.53478
asmA	1854	1016	1	1.28884	0.129351	1.37548	0.0765389	48.8074
asmA	1854	1016	2	0.945173	0.0912764	1.03988	0.057375	55.9478
asmA	1854	1016	3	1.39888	0.12778	1.05433	0.0787475	38.2579
asmA	1854	1016	4	0.951422	0.146787	1.33687	0.0916232	35.8588
asmA	1854	1016	5	1.84383	0.145393	0.850478	0.0861654	39.0013
yegD	1353	1019	0	-4.80136	1.43336	10.4166	1.59892	64.2639
yegD	1353	1019	1	-0.97897	0.551466	5.85537	0.590841	20.3573
yegD	1353	1019	2	-2.62125	0.898672	7.66826	0.970453	50.8344
yegD	1353	1019	3	-1.80693	0.794876	7.82469	0.975182	22.9642
yegQ	1362	1026	0	-0.698786	0.243445	3.09441	0.169074	41.9113
yegQ	1362	1026	1	-0.772371	0.244234	3.2699	0.172846	47.2904
yegQ	1362	1026	2	0.56321	0.228629	2.92024	0.17071	36.9018
yegQ	1362	1026	3	-0.0112098	0.237962	3.06239	0.184555	34.252
mrp	1110	1036	0	0.96859	0.135418	3.38487	0.114855	29.3946
mrp	1110	1036	1	0.98872	0.237424	3.94417	0.22602	12.6713
mrp	1110	1036	2	1.4232	0.150981	3.30035	0.124445	21.505
metG	2034	1037	0	0.250301	0.109959	3.06432	0.0820066	19.6643
metG	2034	1037	1	0.499663	0.1227	3.18999	0.0974275	7.50933
metG	2034	1037	2	-0.0536445	0.159004	3.57995	0.132006	12.2305
metG	2034	1037	3	0.958438	0.162339	3.63873	0.145983	13.5569
metG	2034	1037	4	1.36128	0.160084	3.02377	0.124673	8.9673
metG	2034	1037	5	1.21621	0.285789	3.86035	0.25978	16.0758
yehS	471	1042	0	1.28173	0.133567	2.23638	0.084155	10.9602
bglX	2298	1045	0	1.01519	0.177806	2.3029	0.109179	20.9332
bglX	2298	1045	1	1.64515	0.276468	2.74489	0.194676	14.128
bglX	2298	1045	2	1.80869	0.223558	2.38798	0.148862	22.1735
bglX	2298	1045	3	1.31491	0.178539	2.54119	0.120559	18.3765
bglX	2298	1045	4	0.621294	0.170818	2.69019	0.117294	13.101
bglX	2298	1045	5	1.90552	0.204519	2.61461	0.146039	16.4091
bglX	2298	1045	6	2.10787	0.396924	2.86881	0.280743	13.5836
dld	1716	1046	0	-0.9337	0.600471	7.58793	0.800229	15.9967
dld	1716	1046	1	2.72735	0.464035	4.45181	0.55065	10.8262
dld	1716	1046	2	1.58343	0.383763	5.16998	0.449468	10.6895
dld	1716	1046	3	3.72367	0.43371	4.83337	0.666605	6.14903
dld	1716	1046	4	0.900365	0.414204	6.16487	0.573286	14.7167
pbpG	933	1047	0	1.17448	0.110668	1.0741	0.0608607	42.1749
pbpG	933	1047	1	0.782549	0.0898263	1.18968	0.0549137	31.0357
pbpG	933	1047	2	0.898006	0.121556	1.27125	0.0782033	26.6137
yohD	579	1049	0	-0.0438581	0.167906	1.08595	0.106531	30.8938
dusC	948	1053	0	0.0683471	0.161821	1.41563	0.0959057	49.7857
dusC	948	1053	1	0.494601	0.247519	1.72852	0.165489	24.9035
dusC	948	1053	2	0.885583	0.293727	1.78485	0.20235	35.2238
cdd	885	1055	0	-0.552248	0.396922	5.4237	0.421431	18.8233
cdd	885	1055	1	-0.00730859	0.241572	4.66576	0.247834	21.4002
yeiG	837	1059	0	-0.168321	1.20991	9.29282	2.24098	16.0982
yeiG	837	1059	1	-3.72423	1.8562	9.59596	2.14346	17.4755
lysP	1470	1061	0	1.59494	0.111118	1.84356	0.0616229	15.3538
lysP	1470	1061	1	1.28125	0.101016	1.87856	0.0585395	47.8228
lysP	1470	1061	2	1.58055	0.130065	2.00277	0.0756161	5.77829
lysP	1470	1061	3	1.20287	0.139705	2.02737	0.082758	22.4722
yeiE	882	1062	0	-0.234157	0.295194	2.81601	0.205823	16.0916
yeiE	882	1062	1	0.38406	0.30934	2.55081	0.220541	24.9105
nfo	858	1064	0	-1.77629	1.6231	14.138	3.47543	7.04679
nfo	858	1064	1	-0.0120574	0.52429	6.3735	0.693045	5.53806
yeiI	1089	1065	0	1.01494	0.25277	3.51316	0.204161	16.705
yeiI	1089	1065	1	0.0133477	0.389631	3.5595	0.305225	7.75475
yeiI	1089	1065	2	0.875989	0.334732	3.43408	0.289693	13.7646
yeiP	573	1071	0	0.398086	0.125716	3.09183	0.097552	35.6483
yeiR-lpxT	1739	1073	0	0.538786	0.314668	3.48089	0.256029	8.56189
yeiR-lpxT	1739	1073	1	-0.248428	0.230399	3.4711	0.181023	19.0948
yeiR-lpxT	1739	1073	2	0.319622	0.217797	3.12471	0.165497	6.66191
yeiR-lpxT	1739	1073	3	0.319263	0.0695555	2.16869	0.0439741	36.2804
yeiR-lpxT	1739	1073	4	1.05798	0.10758	2.47048	0.0695041	16.0375
spr	567	1074	0	0.718226	0.0288332	0.872986	0.0189217	173.422
yejG	345	1077	0	-2.4825	0.381047	3.35893	0.208164	124.939
bcr	1191	1078	0	-0.0123016	0.161464	2.22486	0.105532	21.7263
bcr	1191	1078	1	0.410334	0.129535	1.74968	0.0784274	36.5999
bcr	1191	1078	2	1.14852	0.192884	1.59744	0.112076	34.9089
rsuA	696	1079	0	1.11572	0.114201	1.56302	0.0637342	30.609
rsuA	696	1079	1	0.949669	0.109372	1.64807	0.0673888	27.6102
yejK	1008	1082	0	1.31239	0.177856	3.51606	0.153468	25.1417
yejK	1008	1082	1	0.770916	0.205327	4.66825	0.218574	17.0097
yejK	1008	1082	2	1.35671	0.209143	3.81573	0.192927	11.7599
yejLM	2008	1083	0	0.90128	0.0678143	1.8966	0.0426554	19.5382
yejLM	2008	1083	1	0.307923	0.0900231	1.85703	0.0543954	20.2412
yejLM	2008	1083	2	0.412535	0.103222	1.29019	0.0665567	70.781
yejLM	2008	1083	3	0.996029	0.0849916	0.925427	0.0638242	66.6712
yejLM	2008	1083	4	0.853218	0.0954053	1.05725	0.0625646	32.6381
yejLM	2008	1083	5	1.28854	0.0721147	0.517536	0.0504625	86.6506
eco	489	1088	0	0.71328	0.349784	6.73638	0.503604	34.5802
mqo	1647	1089	0	-0.03218	0.0782006	3.76292	0.0665648	78.8346
mqo	1647	1089	1	0.119301	0.152388	4.76858	0.152529	16.2132
mqo	1647	1089	2	2.78097	0.165966	3.44436	0.160775	23.2557
mqo	1647	1089	3	2.05382	0.155182	3.44536	0.12744	70.4824
mqo	1647	1089	4	0.633593	0.0804522	3.41614	0.0645754	173.082
yojI	1644	1090	0	0.177419	0.186772	1.46321	0.10992	19.1758
yojI	1644	1090	1	0.875614	0.135148	1.42902	0.0841248	22.5379
yojI	1644	1090	2	0.0404261	0.186882	1.58181	0.108517	28.8089
yojI	1644	1090	3	0.604169	0.214143	1.76884	0.129863	16.6614
yojI	1644	1090	4	0.826367	0.135624	1.51119	0.0868469	16.2546
apbE	1056	1091	0	0.798258	0.104373	0.659703	0.0727546	26.9716
apbE	1056	1091	1	0.292695	0.127828	0.766083	0.0730766	28.6458
apbE	1056	1091	2	1.46852	0.0831937	0.397772	0.0709977	28.6184
rcsC	2802	1094	0	0.999781	0.105768	0.833934	0.0785958	20.5586
rcsC	2802	1094	1	0.63703	0.172221	0.989366	0.113523	22.8546
rcsC	2802	1094	2	-0.091253	0.220483	1.50928	0.141278	18.1709
rcsC	2802	1094	3	0.718132	0.124832	0.97849	0.0813542	22.8732
rcsC	2802	1094	4	0.370915	0.158782	1.26767	0.0983833	41.0168
rcsC	2802	1094	5	0.362154	0.243147	1.61473	0.144716	31.4059
rcsC	2802	1094	6	0.366865	0.156625	1.31768	0.0936807	40.3009
rcsC	2802	1094	7	1.38365	0.148421	1.08096	0.0892752	21.1638
rcsC	2802	1094	8	1.99948	0.192577	1.18426	0.109685	19.6526
gyrA	2628	1097	0	2.2816	0.156723	3.33964	0.132241	29.4268
gyrA	2628	1097	1	1.52141	0.190601	4.57619	0.198264	29.9873
gyrA	2628	1097	2	1.1066	0.139046	4.16405	0.131488	28.441
gyrA	2628	1097	3	1.64753	0.151241	4.08087	0.146619	17.4673
gyrA	2628	1097	4	1.10427	0.224526	5.78698	0.281644	11.5153
gyrA	2628	1097	5	3.66771	0.114246	3.01225	0.116225	34.9459
gyrA	2628	1097	6	2.17161	0.349151	5.2985	0.43555	15.4449
gyrA	2628	1097	7	3.25112	0.293577	4.32886	0.367043	8.53513
ubiG	723	1098	0	-1.13809	0.285737	3.70124	0.206706	43.5053
ubiG	723	1098	1	0.0253681	0.242646	3.33495	0.185872	17.5992
inaA	651	1100	0	1.03455	0.223463	2.93356	0.159902	18.025
inaA	651	1100	1	0.602247	0.131955	2.55761	0.0881576	35.2968
yfaY	1203	1105	0	0.794383	0.181089	2.89942	0.135575	12.076
yfaY	1203	1105	1	-0.483241	0.395572	4.52094	0.365789	6.31999
yfaY	1203	1105	2	-0.259588	0.366697	4.56517	0.350499	14.3226
yfaY	1203	1105	3	0.793586	0.600573	5.28323	0.731903	13.8276
yfaZ	543	1106	0	-1.16127	0.38149	4.26114	0.299693	22.2278
nudI	426	1107	0	0.239023	0.109947	1.45492	0.0680118	61.9868
ais	603	1108	0	0.371567	0.0266239	1.2247	0.0164979	170.166
ais	603	1108	1	0.837697	0.0262001	1.26105	0.0161544	97.3737
elaB	306	1109	0	1.5138	0.749671	7.1388	1.19047	5.50489
elaA	462	1110	0	3.65745	0.469618	2.88211	0.456963	17.8383
rbn	918	1111	0	0.516842	0.275568	2.12819	0.17774	23.0504
rbn	918	1111	1	0.184314	0.356178	2.51235	0.246218	14.4258
rbn	918	1111	2	0.0507098	0.344958	2.1034	0.214953	12.1783
lrhA	939	1119	0	0.440728	0.189047	2.06998	0.123832	29.5428
lrhA	939	1119	1	0.62695	0.251569	2.29302	0.170449	7.16774
lrhA	939	1119	2	-2.51565	0.761749	8.10553	0.889384	77.2945
yfbUT	1156	1121	0	1.01051	0.236781	4.62397	0.240187	5.32659
yfbUT	1156	1121	1	0.171015	0.304025	6.29961	0.388366	11.6785
yfbUT	1156	1121	2	0.0563179	0.272221	5.58547	0.306118	9.12138
yfbV	456	1122	0	0.324141	0.274047	3.63389	0.237155	26.3547
yfcD	543	1124	0	0.165234	0.220015	4.10184	0.199713	22.4441
yfcE	555	1125	0	-0.480611	0.279962	4.87733	0.275371	26.3083
folX-yfcH	1277	1128	0	1.50347	0.334574	5.59886	0.418131	14.509
folX-yfcH	1277	1128	1	0.546855	0.193949	4.37503	0.187363	15.3608
folX-yfcH	1277	1128	2	0.741782	0.213643	2.68846	0.151527	16.6044
folX-yfcH	1277	1128	3	-0.279141	0.254716	2.82724	0.176938	10.6464
accD	915	1130	0	0.841218	0.0691659	3.24093	0.055839	23.4279
accD	915	1130	1	0.351707	0.0967912	4.07298	0.0896805	28.0423
accD	915	1130	2	1.66418	0.11316	3.38287	0.0946468	32.8958
fabB	1221	1131	0	0.850314	0.0861083	3.32521	0.0703652	52.8273
fabB	1221	1131	1	-0.331103	0.1332	4.23663	0.118312	65.6775
fabB	1221	1131	2	0.388285	0.0914103	3.52625	0.0748712	45.5631
fabB	1221	1131	3	1.17185	0.108472	3.50551	0.089548	47.9443
yfcN	552	1133	0	0.61442	0.119057	0.879978	0.0714375	22.4486
sixA	486	1136	0	0.359971	0.171166	4.41205	0.167804	12.5305
fadL	1347	1139	0	0.0350017	0.248216	6.71937	0.33522	28.0265
fadL	1347	1139	1	0.426096	0.312117	7.93624	0.521482	15.2324
fadL	1347	1139	2	0.212886	0.380548	8.42056	0.642266	19.6099
fadL	1347	1139	3	1.13497	0.257054	6.09819	0.342926	8.70957
mlaA	756	1141	0	0.454282	0.22961	5.00851	0.255295	6.169
mlaA	756	1141	1	0.500783	0.276892	4.83866	0.293992	25.2932
alaC	1239	1157	0	-3.63874	0.899244	5.66811	0.652309	103.824
alaC	1239	1157	1	-0.631594	0.224367	2.77411	0.149603	73.6899
alaC	1239	1157	2	-1.68857	0.40479	3.49467	0.262967	84.7111
alaC	1239	1157	3	-0.96193	0.24342	3.23946	0.168604	89.8048
glk	966	1159	0	-0.226435	0.285744	3.30069	0.214381	13.4751
glk	966	1159	1	-0.11955	0.274594	3.33176	0.21019	14.7227
glk	966	1159	2	-1.21938	0.458123	4.26372	0.359817	16.5539
mntH	1239	1162	0	0.24231	0.210058	1.2316	0.133684	42.9353
mntH	1239	1162	1	0.421665	0.131948	1.13848	0.0867901	41.6745
mntH	1239	1162	2	-0.114095	0.333967	2.39315	0.229596	20.0954
mntH	1239	1162	3	0.238498	0.307998	2.17929	0.206095	13.7756
nupC	1203	1163	0	2.58494	0.183796	3.7059	0.180039	36.0451
nupC	1203	1163	1	2.33745	0.247266	3.95925	0.241388	42.9856
nupC	1203	1163	2	3.27101	0.204457	3.50751	0.211592	18.8321
nupC	1203	1163	3	2.29324	0.14716	3.43465	0.127811	37.0936
yfeCD	739	1167	0	0.0893358	0.17492	0.881865	0.10313	31.4563
yfeCD	739	1167	1	0.462289	0.133879	0.925486	0.094574	33.1032
gltX	1416	1168	0	1.35606	0.10685	3.05563	0.0809357	82.9037
gltX	1416	1168	1	2.66841	0.101234	2.24004	0.0679187	29.583
gltX	1416	1168	2	2.64796	0.120208	2.53686	0.0868871	43.7282
gltX	1416	1168	3	2.80245	0.124347	2.80241	0.101088	63.0998
valUXY-lysV	398	1169	0	-5.88217	0.329878	2.97266	0.109277	2688.43
zipA	987	1174	0	0.551785	0.0399228	1.12416	0.024003	187.653
zipA	987	1174	1	0.0119978	0.112208	1.53014	0.0650933	129.808
zipA	987	1174	2	0.812411	0.0504639	1.16344	0.0323244	110.053
cysZ	762	1175	0	0.698769	0.304201	2.6412	0.224853	33.6032
cysZ	762	1175	1	0.899617	0.309086	3.00947	0.240206	5.83221
cysK	972	1176	0	-0.688777	0.585116	11.0481	1.16277	14.2126
cysK	972	1176	1	-2.74813	0.857939	12.6337	1.45063	17.2127
cysK	972	1176	2	-0.28885	0.807704	14.0491	2.15736	11.2786
pdxK	852	1177	0	0.800785	0.663639	7.74232	1.12332	10.1523
pdxK	852	1177	1	-0.217248	1.01155	10.8932	2.11268	8.00292
ucpA	792	1180	0	-0.230424	0.192603	2.94688	0.137989	22.5309
ucpA	792	1180	1	0.989083	0.225748	2.70858	0.16873	8.8543
maeB	2280	1191	0	-0.736663	0.416126	6.32111	0.483803	8.6904
maeB	2280	1191	1	-0.00402788	0.298366	5.33128	0.336979	23.3924
maeB	2280	1191	2	-0.960155	0.52448	7.52629	0.690826	13.1071
maeB	2280	1191	3	0.403904	0.821108	9.62492	1.63902	8.05164
maeB	2280	1191	4	-0.701072	0.547612	7.32497	0.730902	4.45851
maeB	2280	1191	5	-0.239437	0.413604	6.18573	0.50652	12.5555
maeB	2280	1191	6	1.29757	1.24607	8.61116	2.34036	13.7979
ypfH	699	1198	0	0.647194	0.278328	2.53265	0.190687	17.0509
ypfH	699	1198	1	1.51364	0.403977	2.3267	0.252232	11.4394
purC	714	1199	0	3.12004	0.496515	3.92599	0.548799	13.0484
purC	714	1199	1	2.28668	0.433959	3.44876	0.37913	17.5806
yfgO	1062	1201	0	1.06433	0.303417	1.61565	0.174654	16.215
yfgO	1062	1201	1	0.182999	0.193273	1.31522	0.112012	35.3611
yfgO	1062	1201	2	0.21977	0.326217	2.03533	0.203101	22.8332
yfgCD	1844	1202	0	-0.944785	0.294781	2.07629	0.159832	25.1057
yfgCD	1844	1202	1	-0.0102419	0.241522	1.8581	0.15923	19.8907
yfgCD	1844	1202	2	0.493037	0.189133	1.31253	0.128688	53.1889
yfgCD	1844	1202	3	0.238437	0.257367	2.2256	0.168474	31.9301
yfgCD	1844	1202	4	0.973975	0.242257	2.68083	0.182075	13.2522
yfgCD	1844	1202	5	3.18495	0.185506	2.106	0.126176	17.7633
hda	702	1203	0	-0.628883	0.219767	2.08354	0.130076	54.673
hda	702	1203	1	0.334925	0.150653	1.81037	0.0954409	54.3072
upp-uraA	2002	1204	0	0.76298	0.110833	3.95506	0.100511	101.501
upp-uraA	2002	1204	1	1.33818	0.180253	4.50318	0.186598	48.5398
upp-uraA	2002	1204	2	1.36557	0.259912	3.43756	0.222218	11.8294
upp-uraA	2002	1204	3	2.5633	0.472025	3.46267	0.436614	2.35628
upp-uraA	2002	1204	4	0.279271	0.498982	5.64823	0.596047	6.06795
upp-uraA	2002	1204	5	1.29151	0.573329	5.18666	0.678863	7.74998
purMN	1676	1205	0	-0.0524787	0.257474	3.58719	0.21209	14.7298
purMN	1676	1205	1	-0.370202	0.295705	3.49802	0.231323	15.8741
purMN	1676	1205	2	1.40927	0.511959	4.17967	0.517929	19.3107
purMN	1676	1205	3	1.02278	0.315236	3.61005	0.263949	14.4795
purMN	1676	1205	4	0.493595	0.340826	4.39792	0.346044	3.47211
ppk-ppx	3613	1206	0	-0.464997	0.188821	2.27054	0.117072	36.1641
ppk-ppx	3613	1206	1	-0.192955	0.253383	2.53937	0.175677	29.1465
ppk-ppx	3613	1206	2	0.273512	0.248812	2.26718	0.167502	47.2214
ppk-ppx	3613	1206	3	0.725552	0.213959	1.27445	0.139417	46.1201
ppk-ppx	3613	1206	4	0.700248	0.246441	2.18688	0.16599	27.0127
ppk-ppx	3613	1206	5	0.631932	0.273374	1.93666	0.178751	39.7257
ppk-ppx	3613	1206	6	0.19224	0.187212	2.14326	0.119032	58.4102
ppk-ppx	3613	1206	7	1.76883	0.193483	1.81739	0.116683	23.0707
ppk-ppx	3613	1206	8	0.770883	0.156019	2.16491	0.0998673	22.1813
ppk-ppx	3613	1206	9	1.94312	0.233722	2.12147	0.1561	21.4347
ppk-ppx	3613	1206	10	1.69223	0.223561	2.28261	0.143646	33.0119
ppk-ppx	3613	1206	11	2.38746	0.256199	1.91687	0.150118	17.4063
guaBA	3113	1210	0	0.086132	0.138852	3.16171	0.104396	53.0826
guaBA	3113	1210	1	0.587034	0.120492	2.73093	0.0849641	19.6131
guaBA	3113	1210	2	0.445313	0.0876846	2.50094	0.0600525	19.6264
guaBA	3113	1210	3	0.786432	0.130136	2.77951	0.0962218	21.4531
guaBA	3113	1210	4	0.579517	0.121231	2.89713	0.086758	15.0709
guaBA	3113	1210	5	2.11213	0.170196	3.21817	0.132624	109.646
guaBA	3113	1210	6	1.1825	0.111402	3.62572	0.0954947	30.1609
guaBA	3113	1210	7	1.52796	0.155527	4.16009	0.149885	31.5843
guaBA	3113	1210	8	1.34136	0.0829689	3.23483	0.0666263	121.204
guaBA	3113	1210	9	2.57237	0.113542	3.16601	0.0976016	28.1252
bamB-der	2769	1211	0	2.85423	0.0757643	1.93476	0.0479804	69.166
bamB-der	2769	1211	1	3.37494	0.0676576	1.72054	0.0423664	104.356
bamB-der	2769	1211	2	3.65379	0.080109	1.86031	0.055943	41.6819
bamB-der	2769	1211	3	3.82418	0.0680771	1.88729	0.049499	51.6156
bamB-der	2769	1211	4	4.92406	0.101777	1.79855	0.0859969	17.7682
bamB-der	2769	1211	5	4.79241	0.0954829	1.98541	0.0820862	106.348
bamB-der	2769	1211	6	4.75246	0.0837232	1.95697	0.0705357	61.0083
bamB-der	2769	1211	7	6.26143	0.133022	1.49258	0.120694	15.9945
bamB-der	2769	1211	8	6.38442	0.137971	1.76408	0.152992	28.6464
yfgM	621	1212	0	3.5116	0.0826816	1.53319	0.05046	29.0869
yfgM	621	1212	1	2.82753	0.0645372	1.72997	0.0379389	103.098
hisS	1275	1213	0	1.87373	0.0589576	1.67819	0.0338766	68.5479
hisS	1275	1213	1	1.91414	0.0586448	1.60797	0.0326602	64.0345
hisS	1275	1213	2	1.6898	0.068191	1.75893	0.0375894	93.8324
hisS	1275	1213	3	1.22668	0.0680931	1.9613	0.0388254	212.59
ispG-sroE	1210	1214	0	1.179	0.0758898	1.99405	0.0457649	55.4816
ispG-sroE	1210	1214	1	1.59981	0.0989437	1.99069	0.0591185	36.5987
ispG-sroE	1210	1214	2	1.34389	0.0891556	1.93061	0.0554611	58.3668
ispG-sroE	1210	1214	3	2.39876	0.109351	1.69852	0.0605794	36.3138
rlmN	1155	1215	0	0.32374	0.084028	3.10267	0.0643239	63.8214
rlmN	1155	1215	1	0.594786	0.159351	3.63851	0.135959	27.7604
rlmN	1155	1215	2	0.822917	0.0988971	3.12314	0.0780407	18.9587
ndk	432	1216	0	1.79366	0.0651885	2.90646	0.0492625	91.985
sseA	846	1217	0	-2.08496	0.523758	5.36645	0.437494	15.2942
sseA	846	1217	1	-0.0984413	0.321098	4.3601	0.306112	16.8353
pepB	1284	1218	0	-0.455753	0.29956	8.76737	0.488474	78.6063
pepB	1284	1218	1	4.41832	0.363756	5.63014	0.709775	16.5629
pepB	1284	1218	2	3.5882	0.306237	6.2191	0.5792	57.392
pepB	1284	1218	3	-10	8.67162	58.0181	34.5773	21.4813
trmJ	741	1219	0	1.01194	0.0965472	1.22158	0.0513792	34.999
trmJ	741	1219	1	0.834394	0.0739245	1.34425	0.0446959	28.0064
suhB	804	1220	0	0.434374	0.0524977	2.82073	0.0378657	71.2104
suhB	804	1220	1	0.261362	0.096893	3.37462	0.0755465	42.9357
glyA	1254	1228	0	2.03716	0.162132	4.10832	0.155362	172.298
glyA	1254	1228	1	1.73788	0.179426	5.57179	0.231744	24.2793
glyA	1254	1228	2	0.499904	0.148769	5.69189	0.184758	36.8919
glyA	1254	1228	3	0.192727	0.162516	6.15203	0.203303	57.3626
shoB	319	1235	0	-10	21.0838	131.522	191.844	29.2725
srmB	1335	1237	0	-0.736715	0.246337	3.83523	0.195017	75.1836
srmB	1335	1237	1	0.500676	0.21715	3.67212	0.184858	19.5022
srmB	1335	1237	2	0.191619	0.157013	3.31466	0.123308	26.4614
srmB	1335	1237	3	0.609126	0.172277	3.13655	0.134561	26.8852
ung	690	1241	0	1.06656	0.34247	2.90808	0.250319	15.9083
ung	690	1241	1	0.964815	0.222446	2.37821	0.151783	6.91508
yfiF	1038	1242	0	-2.45338	0.484064	8.06671	0.559122	88.3884
yfiF	1038	1242	1	-1.85339	0.745384	12.2977	1.38799	26.6862
yfiF	1038	1242	2	-3.97909	1.42801	15.4126	2.54276	29.6525
trxC	420	1243	0	0.0372006	0.184504	1.87446	0.11216	46.8282
pssA	1356	1245	0	1.11044	0.122783	2.13016	0.0753495	15.2416
pssA	1356	1245	1	0.945457	0.11542	2.37815	0.0807389	16.1298
pssA	1356	1245	2	0.972031	0.0920062	2.29908	0.0623296	18.9685
pssA	1356	1245	3	1.39912	0.104852	2.11394	0.0665754	5.71024
rluD-yfiH	1709	1246	0	1.19202	0.132821	2.63915	0.0904524	27.7152
rluD-yfiH	1709	1246	1	0.71132	0.17944	3.15665	0.140671	6.76136
rluD-yfiH	1709	1246	2	0.8561	0.184596	3.21836	0.14944	4.36279
rluD-yfiH	1709	1246	3	0.188817	0.142303	2.93447	0.100964	8.10494
rluD-yfiH	1709	1246	4	1.3213	0.284719	3.64514	0.251164	8.24577
bamD	738	1247	0	1.08527	0.0891003	2.72622	0.0608837	31.2165
bamD	738	1247	1	0.57935	0.133952	3.38381	0.108306	32.9189
raiA	342	1248	0	-0.631931	0.243228	5.78521	0.267743	17.7989
pheLA	1307	1249	0	0.247881	0.251492	3.18501	0.190912	12.884
pheLA	1307	1249	1	0.665052	0.202611	3.4551	0.165773	15.1353
pheLA	1307	1249	2	0.850077	0.167608	3.50625	0.142672	18.9577
pheLA	1307	1249	3	2.06106	0.318736	3.58652	0.268788	20.9337
aroF-tyrA	2203	1250	0	-1.17257	0.384295	4.40176	0.313619	33.8667
aroF-tyrA	2203	1250	1	-2.07967	0.708869	5.36541	0.603754	70.2808
aroF-tyrA	2203	1250	2	-2.44667	0.850829	5.47207	0.701718	44.348
aroF-tyrA	2203	1250	3	-1.21893	0.441328	4.41731	0.358031	26.7483
aroF-tyrA	2203	1250	4	-0.457573	0.228914	3.00733	0.163597	44.0047
aroF-tyrA	2203	1250	5	1.06952	0.547371	4.05658	0.515334	18.1109
aroF-tyrA	2203	1250	6	1.00076	0.397297	3.32327	0.320683	21.3165
ffh	1362	1252	0	0.412267	0.0855216	1.856	0.0532741	24.3772
ffh	1362	1252	1	0.85605	0.101195	2.00961	0.0642418	16.6945
ffh	1362	1252	2	0.905882	0.0993325	2.12706	0.0644871	16.6206
ffh	1362	1252	3	0.964517	0.0829365	1.90275	0.0513152	41.1296
ypjD	867	1253	0	-0.0782279	0.128042	1.05251	0.0841072	37.9505
ypjD	867	1253	1	0.653733	0.128644	0.828703	0.0858899	33.5219
yfjD	1197	1254	0	1.13234	0.129532	0.798548	0.0768998	39.297
yfjD	1197	1254	1	0.889685	0.110811	0.994051	0.0753966	42.2078
yfjD	1197	1254	2	1.24515	0.122207	0.92536	0.0713287	37.0155
grpE	594	1255	0	1.41941	0.0626108	3.10649	0.0498053	130.991
nadK	879	1256	0	0.0305927	0.173901	1.67592	0.102625	26.3957
nadK	879	1256	1	0.338229	0.225706	1.98269	0.144243	13.4078
smpA	342	1258	0	0.441989	0.0873761	2.52593	0.0614999	57.0978
ratAB	757	1259	0	-0.125266	0.15327	2.92661	0.112136	43.9454
ratAB	757	1259	1	0.625302	0.182797	2.91148	0.134297	15.4794
smpB	483	1260	0	0.210374	0.172588	3.02097	0.124447	14.7481
ssrA	363	1261	0	0.0360181	0.0797623	42.7534	0.637442	2455.99
ygaU	450	1283	0	-1.34029	0.926397	6.63097	1.02891	5.69959
ygaVP	834	1285	0	-0.578251	0.386478	2.19488	0.236269	34.2622
ygaVP	834	1285	1	0.126847	0.537833	4.83832	0.545322	3.51193
stpA	405	1286	0	1.73063	0.166	2.37366	0.10625	55.8838
proVWX	3310	1291	0	-0.135477	0.0716262	1.57179	0.0444567	92.9741
proVWX	3310	1291	1	-0.202326	0.0800085	1.84858	0.0498737	136.746
proVWX	3310	1291	2	0.189536	0.0922861	1.8307	0.0572075	130.243
proVWX	3310	1291	3	-0.00704365	0.0884074	1.9955	0.0580579	131.647
proVWX	3310	1291	4	-0.213183	0.148109	2.22546	0.0971484	68.1301
proVWX	3310	1291	5	-0.031449	0.154873	2.76759	0.113277	62.2215
proVWX	3310	1291	6	0.276713	0.145986	2.6247	0.104948	125.226
proVWX	3310	1291	7	-1.372	0.455249	8.01372	0.616708	97.8443
proVWX	3310	1291	8	1.49523	0.498176	11.5026	1.31815	17.6522
proVWX	3310	1291	9	1.50137	0.319194	6.90025	0.493462	28.2787
proVWX	3310	1291	10	0.82181	0.444815	10.5876	1.00428	9.88969
ygaZH	1063	1293	0	0.325963	0.086154	1.29188	0.0532555	47.3049
ygaZH	1063	1293	1	-0.0870002	0.140937	1.78234	0.0901846	44.8203
ygaZH	1063	1293	2	0.516222	0.23924	2.26243	0.156882	25.104
emrRAB	3385	1294	0	2.39687	0.248059	4.57224	0.280223	27.3844
emrRAB	3385	1294	1	3.14041	0.223301	4.26482	0.267508	27.8369
emrRAB	3385	1294	2	2.62535	0.284174	3.9491	0.294878	35.9888
emrRAB	3385	1294	3	3.84482	0.365781	4.29458	0.528982	7.26109
emrRAB	3385	1294	4	-0.076381	0.399246	7.01123	0.555664	12.0523
emrRAB	3385	1294	5	3.60441	0.336524	4.0289	0.428506	10.2113
emrRAB	3385	1294	6	-0.309205	0.471427	6.95992	0.628188	13.0183
emrRAB	3385	1294	7	1.41559	0.444255	5.84475	0.591537	9.58633
emrRAB	3385	1294	8	-0.182635	0.482872	7.2616	0.680261	39.1395
emrRAB	3385	1294	9	0.441068	0.715083	8.94195	1.30123	24.8534
emrRAB	3385	1294	10	3.52035	0.478091	4.61327	0.672204	7.65416
luxS	516	1295	0	9.70947	0.478091	13.994	0.672204	7.65416
gshA	1557	1297	0	0.879858	0.125797	3.24326	0.10267	8.78174
gshA	1557	1297	1	1.40171	0.161566	3.64377	0.147658	27.3341
gshA	1557	1297	2	1.41743	0.15107	3.64072	0.135899	16.6865
gshA	1557	1297	3	1.20532	0.130435	3.31154	0.105653	12.3701
gshA	1557	1297	4	1.7008	0.135279	3.34449	0.112811	12.7591
yqaBA	992	1298	0	0.808959	0.138138	1.9447	0.0892738	34.1954
yqaBA	992	1298	1	0.448369	0.156684	2.16526	0.104418	18.5259
yqaBA	992	1298	2	0.809808	0.252691	3.36427	0.214571	21.5225
alaS	2631	1300	0	1.05442	0.0574948	2.58779	0.0378033	158.253
alaS	2631	1300	1	1.6554	0.0687276	2.50942	0.0450244	154.513
alaS	2631	1300	2	1.58892	0.089898	2.71275	0.0620911	81.6693
alaS	2631	1300	3	1.57309	0.0826383	2.85556	0.0589319	70.0273
alaS	2631	1300	4	1.74661	0.0567955	2.45496	0.0375245	184.545
alaS	2631	1300	5	1.57184	0.0769084	2.83346	0.0545003	153.286
alaS	2631	1300	6	2.73716	0.0621076	2.29969	0.0433554	56.0502
alaS	2631	1300	7	2.72433	0.0893269	3.09171	0.0768831	64.3151
ygaD	498	1301	0	0.569356	0.251082	2.9049	0.181011	10.5019
mltB	1086	1302	0	0.380035	0.282462	2.85096	0.210936	14.7857
mltB	1086	1302	1	0.210685	0.276339	2.65403	0.194317	20.4239
mltB	1086	1302	2	-0.171095	0.324537	3.12188	0.245812	13.3046
ftsB	312	1314	0	0.436529	0.0879425	1.77251	0.055582	61.111
ygbE	324	1315	0	0.313971	0.157974	1.46204	0.101022	26.1955
queD	366	1318	0	0.30481	0.137156	2.90316	0.0987901	12.024
ygcF	672	1323	0	-1.42361	0.430448	3.16108	0.265061	31.9725
ygcF	672	1323	1	0.191136	0.266824	3.05708	0.195309	3.67975
relA-mazEF	2896	1325	0	0.822326	0.0810043	1.63265	0.0498575	25.0214
relA-mazEF	2896	1325	1	1.037	0.172232	1.82803	0.0971771	5.52737
relA-mazEF	2896	1325	2	1.24738	0.131935	1.4396	0.0739909	14.2052
relA-mazEF	2896	1325	3	0.739966	0.13654	1.84172	0.0835805	17.1292
relA-mazEF	2896	1325	4	1.43456	0.173609	1.83762	0.107223	12.677
relA-mazEF	2896	1325	5	1.20626	0.170079	1.85887	0.102007	20.9477
relA-mazEF	2896	1325	6	1.78668	0.212616	1.91937	0.127883	4.59942
relA-mazEF	2896	1325	7	1.68466	0.169087	1.93476	0.0990582	11.7524
relA-mazEF	2896	1325	8	2.87529	0.224711	2.12214	0.155717	12.2756
csrB	369	1328	0	1.69496	0.183079	3.8419	0.169706	50.7535
syd	546	1329	0	1.55846	0.213212	1.95941	0.122674	5.89204
queF	849	1330	0	1.51961	0.213678	2.67606	0.14665	6.61936
queF	849	1330	1	1.79539	0.194611	2.54409	0.134655	37.1317
ygdH	1365	1331	0	-0.581103	0.342744	7.27408	0.463266	10.3364
ygdH	1365	1331	1	-0.870599	0.71357	10.9417	1.37425	18.2598
ygdH	1365	1331	2	-1.3141	0.609456	9.66683	0.964781	7.68659
ygdH	1365	1331	3	-1.14055	0.873087	11.5596	1.68037	6.24643
sdaCB	2715	1332	0	0.230643	0.0767539	2.59704	0.0527878	100.559
sdaCB	2715	1332	1	0.9258	0.0680479	2.3911	0.0478596	40.2322
sdaCB	2715	1332	2	0.927611	0.0631847	2.56319	0.0457252	30.6938
sdaCB	2715	1332	3	0.944723	0.0488274	2.33846	0.0342248	110.087
sdaCB	2715	1332	4	1.39166	0.0967123	2.60362	0.0700776	47.2004
sdaCB	2715	1332	5	1.69345	0.118699	2.41694	0.0784106	15.0698
sdaCB	2715	1332	6	1.92198	0.079431	2.06965	0.0506499	13.3436
sdaCB	2715	1332	7	1.79324	0.131664	2.50393	0.0904523	11.9822
sdaCB	2715	1332	8	1.8782	0.15196	2.80312	0.115985	22.5978
ygdG	846	1333	0	1.6735	0.150498	1.27685	0.0813982	22.5505
ygdG	846	1333	1	0.545879	0.263443	2.05956	0.165669	21.3268
gcvA	918	1335	0	0.256092	0.186329	1.27558	0.118509	38.4488
gcvA	918	1335	1	0.397968	0.137467	1.13396	0.0868309	47.623
gcvA	918	1335	2	0.124228	0.170628	1.59787	0.101823	43.9174
csdAE	1649	1338	0	-0.304268	0.192404	2.18965	0.124647	47.6979
csdAE	1649	1338	1	-0.0257472	0.163575	1.9102	0.108208	70.279
csdAE	1649	1338	2	0.242557	0.154257	1.82273	0.0971912	48.5469
csdAE	1649	1338	3	0.682269	0.160892	1.64479	0.103856	88.2586
csdAE	1649	1338	4	0.716985	0.175662	2.13651	0.11628	32.6286
csdL	807	1339	0	0.0851169	0.137992	2.82461	0.0946354	18.9815
csdL	807	1339	1	1.09807	0.281754	3.21924	0.219393	9.21316
mltA	1098	1340	0	0.390123	0.0957118	2.40775	0.0639171	22.5095
mltA	1098	1340	1	0.631501	0.160638	2.68039	0.112825	9.11573
mltA	1098	1340	2	0.765613	0.127687	2.41112	0.0864572	19.1825
amiC	1254	1342	0	0.672443	0.111474	1.08248	0.0722066	125.968
amiC	1254	1342	1	0.633782	0.0994154	1.02499	0.0631687	120.559
amiC	1254	1342	2	0.384864	0.0902988	1.23429	0.0570576	163.364
amiC	1254	1342	3	0.744094	0.132402	1.46365	0.086682	121.977
argA	1332	1343	0	0.0510009	0.15842	1.65372	0.0965174	104.356
argA	1332	1343	1	-0.389327	0.206767	1.98517	0.133767	137.357
argA	1332	1343	2	0.0142663	0.205128	1.84825	0.129459	179.975
argA	1332	1343	3	-0.165758	0.253649	2.46259	0.182501	111.624
rppH-ptsP	2790	1344	0	0.949937	0.0581059	1.01152	0.0377718	61.8144
rppH-ptsP	2790	1344	1	1.09646	0.0778475	0.944876	0.044038	69.6363
rppH-ptsP	2790	1344	2	0.917038	0.0801004	1.16555	0.0520051	51.1195
rppH-ptsP	2790	1344	3	1.36334	0.153569	1.25879	0.0889364	36.3808
rppH-ptsP	2790	1344	4	0.938959	0.0872136	1.13461	0.0542565	53.0809
rppH-ptsP	2790	1344	5	1.65952	0.134427	0.969484	0.0722532	30.0917
rppH-ptsP	2790	1344	6	1.57334	0.169483	1.18581	0.0912357	34.8791
rppH-ptsP	2790	1344	7	1.40384	0.10484	1.12674	0.0613073	41.1282
rppH-ptsP	2790	1344	8	0.420311	0.130154	1.70434	0.0777429	50.2242
ygdQ	714	1346	0	-0.148555	0.148102	1.21133	0.091933	52.1559
[truncated: 1,221 more rows]
