# Supplementary material for: Genome-wide study of mRNA degradation and transcript elongation in Escherichia coli
Source: Mol Syst Biol. 2015 Jan 12;11(1):781. doi: 10.15252/msb.20145794 (PMC4332155; doi:10.15252/msb.20145794)
Supplement: Supplementary file 7 [file msb0011-0781-sd7.csv]

Operon	Length (nt)	ID	Bin #	Posi	Posi_err	Lifetime	Lifetime_err	Chisq
thrLABC	4831	1	0	3.64717	0.244825	5.33644	0.249168	200.553
thrLABC	4831	1	1	1.3108	0.176588	3.8922	0.187089	91.0394
thrLABC	4831	1	2	1.34714	0.174532	3.51355	0.183596	60.5417
thrLABC	4831	1	3	1.50588	0.234604	3.86783	0.221709	38.2277
thrLABC	4831	1	4	-0.0899629	0.163288	4.58354	0.173264	55.9804
thrLABC	4831	1	5	-0.876029	0.198449	4.46423	0.187116	70.8278
thrLABC	4831	1	6	-1.121	0.203026	4.89451	0.193022	49.1961
thrLABC	4831	1	7	0.0715265	0.164315	4.52066	0.153992	54.7418
thrLABC	4831	1	8	0.296386	0.132535	4.61246	0.138221	21.496
thrLABC	4831	1	9	0.502331	0.178982	5.11364	0.189577	21.5352
thrLABC	4831	1	10	0.595781	0.144887	4.49975	0.150033	26.9628
thrLABC	4831	1	11	1.22571	0.169427	4.92305	0.1771	31.0704
thrLABC	4831	1	12	1.28783	0.139931	4.74781	0.140249	44.5307
thrLABC	4831	1	13	0.363108	0.132798	5.05611	0.13843	88.8794
thrLABC	4831	1	14	0.15505	0.144918	5.45889	0.153469	86.6035
thrLABC	4831	1	15	2.01231	0.252453	5.5145	0.237089	22.6376
yaaA	777	3	0	1.99297	0.214743	4.02482	0.213928	60.5803
yaaA	777	3	1	2.83906	0.316523	4.47196	0.308666	113.683
yaaJ	1431	4	0	0.903032	0.185431	2.0208	0.191385	90.9182
yaaJ	1431	4	1	0.99847	0.527362	2.10976	0.527246	50.4083
yaaJ	1431	4	2	1.02144	0.509485	3.10972	0.507288	71.0768
yaaJ	1431	4	3	0.912189	0.310404	2.82697	0.332116	52.3226
talB	954	5	0	0.266276	0.0717407	5.99279	0.0839125	226.238
talB	954	5	1	0.499282	0.0707018	6.07986	0.0840053	165.979
talB	954	5	2	0.358747	0.0899504	6.72456	0.109389	103.158
mog	588	6	0	0.267818	0.193517	5.7906	0.22471	39.7884
yaaH	567	7	0	-0.473496	0.334298	9.0264	0.477073	53.4404
yaaI	405	8	0	0.645514	0.564147	4.03995	0.631347	20.0494
rihC	915	12	0	0.686334	0.243926	7.73023	0.309102	64.5016
rihC	915	12	1	0.583926	0.394712	7.94819	0.506711	22.1522
rihC	915	12	2	1.12166	0.489395	8.87336	0.645475	19.1399
dapB	822	13	0	0.502648	0.254484	4.91101	0.273585	45.9167
dapB	822	13	1	1.17197	0.18022	4.27157	0.176479	32.3094
caiF	396	14	0	1.64557	0.348787	3.87712	0.338566	17.807
kefFC	2386	17	0	1.06164	0.276647	3.74445	0.273262	39.7075
kefFC	2386	17	1	1.99849	0.29988	3.993	0.305374	77.7291
kefFC	2386	17	2	1.99649	0.369702	4.62262	0.335702	97.4371
kefFC	2386	17	3	1.61941	0.513771	5.31264	0.548137	108.445
kefFC	2386	17	4	1.79464	0.301338	4.00294	0.306072	69.2664
kefFC	2386	17	5	1.75349	0.334887	4.19903	0.350316	48.2601
kefFC	2386	17	6	1.99858	0.251178	3.78865	0.256439	19.3802
folA	480	18	0	2.04257	0.137278	4.04681	0.115408	134.614
djlA	816	19	0	0.502232	0.248861	3.69631	0.258679	40.0553
djlA	816	19	1	1.21769	0.233099	3.61162	0.238793	69.0654
hepA	2907	21	0	0.604309	0.337993	4.44761	0.371961	28.5848
hepA	2907	21	1	2.46099	0.48183	4.60034	0.445195	60.7302
hepA	2907	21	2	1.34274	0.360286	4.23219	0.383891	53.0137
hepA	2907	21	3	1.52011	0.538561	6.05441	0.593486	45.081
hepA	2907	21	4	1.1412	0.335335	4.2027	0.356276	29.7106
hepA	2907	21	5	0.208085	0.252043	4.20442	0.249943	31.2377
hepA	2907	21	6	-1.20446	0.339081	5.60592	0.343991	43.4373
hepA	2907	21	7	-0.420694	0.343776	5.65878	0.376042	32.9244
hepA	2907	21	8	-1.04283	0.288115	5.24042	0.280215	31.3313
polB	2352	22	0	-0.140199	0.200169	2.85896	0.204842	83.8062
polB	2352	22	1	0.525236	0.35974	3.2995	0.367606	57.387
polB	2352	22	2	2.00044	0.456119	1.21858	0.353793	33.3766
polB	2352	22	3	1.03151	0.519244	2.65347	0.535057	15.9816
polB	2352	22	4	1.41829	0.340751	3.40901	0.352753	21.6354
polB	2352	22	5	1.49048	0.491104	4.45102	0.523354	31.3783
polB	2352	22	6	1.4174	0.692505	4.35974	0.755732	34.5438
araC	879	24	0	0.13074	0.101941	3.95243	0.102632	61.2519
araC	879	24	1	0.488114	0.116441	4.00245	0.125166	62.6877
yabI	765	25	0	-0.666752	0.221913	4.58667	0.227838	82.5884
yabI	765	25	1	0.490034	0.26451	4.91487	0.303394	50.7716
sgrST-setA	1433	27	0	-10	0.94287	16.8612	1.12301	935.961
sgrST-setA	1433	27	1	0.418907	0.390457	4.10123	0.442142	44.2203
sgrST-setA	1433	27	2	0.542446	0.26351	4.25198	0.276686	52.1356
sgrST-setA	1433	27	3	0.998081	0.333341	4.20629	0.374509	36.3345
ilvIH	2219	29	0	0.993637	0.519086	5.37518	0.551656	53.8539
ilvIH	2219	29	1	1.95106	0.594736	5.26302	0.6199	39.0723
ilvIH	2219	29	2	2.8209	0.711123	5.85486	0.733649	45.1024
ilvIH	2219	29	3	2.27713	0.568942	5.15305	0.540266	20.6206
ilvIH	2219	29	4	2.28636	0.539425	4.7089	0.481912	15.9872
ilvIH	2219	29	5	1.9941	0.466401	4.82495	0.45982	29.6648
ilvIH	2219	29	6	-0.211422	0.396491	5.97712	0.448972	26.006
fruR	1005	30	0	0.42727	0.0642632	3.88088	0.0660278	112.254
fruR	1005	30	1	0.758352	0.095567	3.79491	0.0955893	98.7784
fruR	1005	30	2	1.72796	0.142396	3.72726	0.133146	90.0897
mraZW-ftsLI-murEF-mraY-murD-ftsW-murGC-ddlB-ftsQAZ-lpxC	17841	31	0	0.393692	0.0625377	3.8608	0.0659493	153.916
mraZW-ftsLI-murEF-mraY-murD-ftsW-murGC-ddlB-ftsQAZ-lpxC	17841	31	1	0.885626	0.0668035	3.78303	0.0688164	88.1239
mraZW-ftsLI-murEF-mraY-murD-ftsW-murGC-ddlB-ftsQAZ-lpxC	17841	31	2	1.46553	0.0760571	3.89554	0.0784949	185.606
mraZW-ftsLI-murEF-mraY-murD-ftsW-murGC-ddlB-ftsQAZ-lpxC	17841	31	3	1.34635	0.0910422	4.14883	0.092348	89.286
mraZW-ftsLI-murEF-mraY-murD-ftsW-murGC-ddlB-ftsQAZ-lpxC	17841	31	4	0.601158	0.0666265	4.41632	0.0658973	256.433
mraZW-ftsLI-murEF-mraY-murD-ftsW-murGC-ddlB-ftsQAZ-lpxC	17841	31	5	1.51784	0.0929237	4.10673	0.0846597	212.427
mraZW-ftsLI-murEF-mraY-murD-ftsW-murGC-ddlB-ftsQAZ-lpxC	17841	31	6	2.05019	0.127504	3.94573	0.102959	136.248
mraZW-ftsLI-murEF-mraY-murD-ftsW-murGC-ddlB-ftsQAZ-lpxC	17841	31	7	1.76195	0.156028	4.52482	0.152201	63.7915
mraZW-ftsLI-murEF-mraY-murD-ftsW-murGC-ddlB-ftsQAZ-lpxC	17841	31	8	2.00902	0.192402	4.20842	0.161943	68.8043
mraZW-ftsLI-murEF-mraY-murD-ftsW-murGC-ddlB-ftsQAZ-lpxC	17841	31	9	30	0.192402	95.3936	0.161943	68.8043
mraZW-ftsLI-murEF-mraY-murD-ftsW-murGC-ddlB-ftsQAZ-lpxC	17841	31	10	30	0.192402	3	0.161943	68.8043
mraZW-ftsLI-murEF-mraY-murD-ftsW-murGC-ddlB-ftsQAZ-lpxC	17841	31	11	30	0.192402	3	0.161943	68.8043
mraZW-ftsLI-murEF-mraY-murD-ftsW-murGC-ddlB-ftsQAZ-lpxC	17841	31	12	30	0.192402	3	0.161943	68.8043
mraZW-ftsLI-murEF-mraY-murD-ftsW-murGC-ddlB-ftsQAZ-lpxC	17841	31	13	30	0.192402	3	0.161943	68.8043
mraZW-ftsLI-murEF-mraY-murD-ftsW-murGC-ddlB-ftsQAZ-lpxC	17841	31	14	30	0.192402	3	0.161943	68.8043
mraZW-ftsLI-murEF-mraY-murD-ftsW-murGC-ddlB-ftsQAZ-lpxC	17841	31	15	30	0.192402	3	0.161943	68.8043
mraZW-ftsLI-murEF-mraY-murD-ftsW-murGC-ddlB-ftsQAZ-lpxC	17841	31	16	30	0.192402	3	0.161943	68.8043
mraZW-ftsLI-murEF-mraY-murD-ftsW-murGC-ddlB-ftsQAZ-lpxC	17841	31	17	30	0.192402	3	0.161943	68.8043
mraZW-ftsLI-murEF-mraY-murD-ftsW-murGC-ddlB-ftsQAZ-lpxC	17841	31	18	30	0.192402	3	0.161943	68.8043
mraZW-ftsLI-murEF-mraY-murD-ftsW-murGC-ddlB-ftsQAZ-lpxC	17841	31	19	30	0.192402	3	0.161943	68.8043
mraZW-ftsLI-murEF-mraY-murD-ftsW-murGC-ddlB-ftsQAZ-lpxC	17841	31	20	30	0.192402	3	0.161943	68.8043
mraZW-ftsLI-murEF-mraY-murD-ftsW-murGC-ddlB-ftsQAZ-lpxC	17841	31	21	30	0.192402	3	0.161943	68.8043
mraZW-ftsLI-murEF-mraY-murD-ftsW-murGC-ddlB-ftsQAZ-lpxC	17841	31	22	30	0.192402	3	0.161943	68.8043
mraZW-ftsLI-murEF-mraY-murD-ftsW-murGC-ddlB-ftsQAZ-lpxC	17841	31	23	30	0.192402	3	0.161943	68.8043
mraZW-ftsLI-murEF-mraY-murD-ftsW-murGC-ddlB-ftsQAZ-lpxC	17841	31	24	30	0.192402	3	0.161943	68.8043
mraZW-ftsLI-murEF-mraY-murD-ftsW-murGC-ddlB-ftsQAZ-lpxC	17841	31	25	30	0.192402	3	0.161943	68.8043
mraZW-ftsLI-murEF-mraY-murD-ftsW-murGC-ddlB-ftsQAZ-lpxC	17841	31	26	30	0.192402	3	0.161943	68.8043
mraZW-ftsLI-murEF-mraY-murD-ftsW-murGC-ddlB-ftsQAZ-lpxC	17841	31	27	30	0.192402	3	0.161943	68.8043
mraZW-ftsLI-murEF-mraY-murD-ftsW-murGC-ddlB-ftsQAZ-lpxC	17841	31	28	30	0.192402	3	0.161943	68.8043
mraZW-ftsLI-murEF-mraY-murD-ftsW-murGC-ddlB-ftsQAZ-lpxC	17841	31	29	30	0.192402	3	0.161943	68.8043
mraZW-ftsLI-murEF-mraY-murD-ftsW-murGC-ddlB-ftsQAZ-lpxC	17841	31	30	30	0.192402	3	0.161943	68.8043
mraZW-ftsLI-murEF-mraY-murD-ftsW-murGC-ddlB-ftsQAZ-lpxC	17841	31	31	30	0.192402	3	0.161943	68.8043
mraZW-ftsLI-murEF-mraY-murD-ftsW-murGC-ddlB-ftsQAZ-lpxC	17841	31	32	30	0.192402	3	0.161943	68.8043
mraZW-ftsLI-murEF-mraY-murD-ftsW-murGC-ddlB-ftsQAZ-lpxC	17841	31	33	30	0.192402	3	0.161943	68.8043
mraZW-ftsLI-murEF-mraY-murD-ftsW-murGC-ddlB-ftsQAZ-lpxC	17841	31	34	30	0.192402	3	0.161943	68.8043
mraZW-ftsLI-murEF-mraY-murD-ftsW-murGC-ddlB-ftsQAZ-lpxC	17841	31	35	30	0.192402	3	0.161943	68.8043
mraZW-ftsLI-murEF-mraY-murD-ftsW-murGC-ddlB-ftsQAZ-lpxC	17841	31	36	30	0.192402	3	0.161943	68.8043
mraZW-ftsLI-murEF-mraY-murD-ftsW-murGC-ddlB-ftsQAZ-lpxC	17841	31	37	30	0.192402	3	0.161943	68.8043
mraZW-ftsLI-murEF-mraY-murD-ftsW-murGC-ddlB-ftsQAZ-lpxC	17841	31	38	30	0.192402	3	0.161943	68.8043
mraZW-ftsLI-murEF-mraY-murD-ftsW-murGC-ddlB-ftsQAZ-lpxC	17841	31	39	30	0.192402	3	0.161943	68.8043
mraZW-ftsLI-murEF-mraY-murD-ftsW-murGC-ddlB-ftsQAZ-lpxC	17841	31	40	30	0.192402	3	0.161943	68.8043
mraZW-ftsLI-murEF-mraY-murD-ftsW-murGC-ddlB-ftsQAZ-lpxC	17841	31	41	30	0.192402	3	0.161943	68.8043
mraZW-ftsLI-murEF-mraY-murD-ftsW-murGC-ddlB-ftsQAZ-lpxC	17841	31	42	30	0.192402	3	0.161943	68.8043
mraZW-ftsLI-murEF-mraY-murD-ftsW-murGC-ddlB-ftsQAZ-lpxC	17841	31	43	30	0.192402	3	0.161943	68.8043
mraZW-ftsLI-murEF-mraY-murD-ftsW-murGC-ddlB-ftsQAZ-lpxC	17841	31	44	30	0.192402	3	0.161943	68.8043
mraZW-ftsLI-murEF-mraY-murD-ftsW-murGC-ddlB-ftsQAZ-lpxC	17841	31	45	30	0.192402	3	0.161943	68.8043
mraZW-ftsLI-murEF-mraY-murD-ftsW-murGC-ddlB-ftsQAZ-lpxC	17841	31	46	30	0.192402	3	0.161943	68.8043
mraZW-ftsLI-murEF-mraY-murD-ftsW-murGC-ddlB-ftsQAZ-lpxC	17841	31	47	30	0.192402	3	0.161943	68.8043
mraZW-ftsLI-murEF-mraY-murD-ftsW-murGC-ddlB-ftsQAZ-lpxC	17841	31	48	30	0.192402	3	0.161943	68.8043
mraZW-ftsLI-murEF-mraY-murD-ftsW-murGC-ddlB-ftsQAZ-lpxC	17841	31	49	30	0.192402	3	0.161943	68.8043
mraZW-ftsLI-murEF-mraY-murD-ftsW-murGC-ddlB-ftsQAZ-lpxC	17841	31	50	30	0.192402	3	0.161943	68.8043
mraZW-ftsLI-murEF-mraY-murD-ftsW-murGC-ddlB-ftsQAZ-lpxC	17841	31	51	30	0.192402	3	0.161943	68.8043
mraZW-ftsLI-murEF-mraY-murD-ftsW-murGC-ddlB-ftsQAZ-lpxC	17841	31	52	30	0.192402	3	0.161943	68.8043
mraZW-ftsLI-murEF-mraY-murD-ftsW-murGC-ddlB-ftsQAZ-lpxC	17841	31	53	30	0.192402	3	0.161943	68.8043
mraZW-ftsLI-murEF-mraY-murD-ftsW-murGC-ddlB-ftsQAZ-lpxC	17841	31	54	30	0.192402	3	0.161943	68.8043
mraZW-ftsLI-murEF-mraY-murD-ftsW-murGC-ddlB-ftsQAZ-lpxC	17841	31	55	30	0.192402	3	0.161943	68.8043
mraZW-ftsLI-murEF-mraY-murD-ftsW-murGC-ddlB-ftsQAZ-lpxC	17841	31	56	30	0.192402	3	0.161943	68.8043
mraZW-ftsLI-murEF-mraY-murD-ftsW-murGC-ddlB-ftsQAZ-lpxC	17841	31	57	30	0.192402	3	0.161943	68.8043
mraZW-ftsLI-murEF-mraY-murD-ftsW-murGC-ddlB-ftsQAZ-lpxC	17841	31	58	30	0.192402	3	0.161943	68.8043
mraW-ftsLI-murEF-mraY-murD-ftsW-murGC-ddlB-ftsQAZ-lpxC	17381	32	0	1.34646	0.0770308	3.68838	0.0760268	156.287
mraW-ftsLI-murEF-mraY-murD-ftsW-murGC-ddlB-ftsQAZ-lpxC	17381	32	1	1.38371	0.0868745	4.07377	0.0904208	161.329
mraW-ftsLI-murEF-mraY-murD-ftsW-murGC-ddlB-ftsQAZ-lpxC	17381	32	2	1.15066	0.0780484	4.13966	0.0760352	140.455
mraW-ftsLI-murEF-mraY-murD-ftsW-murGC-ddlB-ftsQAZ-lpxC	17381	32	3	1.36329	0.0723371	4.09066	0.0715602	255.745
mraW-ftsLI-murEF-mraY-murD-ftsW-murGC-ddlB-ftsQAZ-lpxC	17381	32	4	1.60393	0.092484	4.05866	0.0846697	188.673
mraW-ftsLI-murEF-mraY-murD-ftsW-murGC-ddlB-ftsQAZ-lpxC	17381	32	5	2.0433	0.161616	4.16479	0.132895	99.0841
mraW-ftsLI-murEF-mraY-murD-ftsW-murGC-ddlB-ftsQAZ-lpxC	17381	32	6	1.72823	0.162809	4.47044	0.159344	59.7471
mraW-ftsLI-murEF-mraY-murD-ftsW-murGC-ddlB-ftsQAZ-lpxC	17381	32	7	2.31368	0.201397	4.47639	0.177835	31.715
mraW-ftsLI-murEF-mraY-murD-ftsW-murGC-ddlB-ftsQAZ-lpxC	17381	32	8	25.8735	0.201397	-2.84E-14	0.177835	31.715
mraW-ftsLI-murEF-mraY-murD-ftsW-murGC-ddlB-ftsQAZ-lpxC	17381	32	9	25.8735	0.201397	3	0.177835	31.715
mraW-ftsLI-murEF-mraY-murD-ftsW-murGC-ddlB-ftsQAZ-lpxC	17381	32	10	25.8735	0.201397	3	0.177835	31.715
mraW-ftsLI-murEF-mraY-murD-ftsW-murGC-ddlB-ftsQAZ-lpxC	17381	32	11	25.8735	0.201397	3	0.177835	31.715
mraW-ftsLI-murEF-mraY-murD-ftsW-murGC-ddlB-ftsQAZ-lpxC	17381	32	12	25.8735	0.201397	3	0.177835	31.715
mraW-ftsLI-murEF-mraY-murD-ftsW-murGC-ddlB-ftsQAZ-lpxC	17381	32	13	25.8735	0.201397	3	0.177835	31.715
mraW-ftsLI-murEF-mraY-murD-ftsW-murGC-ddlB-ftsQAZ-lpxC	17381	32	14	25.8735	0.201397	3	0.177835	31.715
mraW-ftsLI-murEF-mraY-murD-ftsW-murGC-ddlB-ftsQAZ-lpxC	17381	32	15	25.8735	0.201397	3	0.177835	31.715
mraW-ftsLI-murEF-mraY-murD-ftsW-murGC-ddlB-ftsQAZ-lpxC	17381	32	16	25.8735	0.201397	3	0.177835	31.715
mraW-ftsLI-murEF-mraY-murD-ftsW-murGC-ddlB-ftsQAZ-lpxC	17381	32	17	25.8735	0.201397	3	0.177835	31.715
mraW-ftsLI-murEF-mraY-murD-ftsW-murGC-ddlB-ftsQAZ-lpxC	17381	32	18	25.8735	0.201397	3	0.177835	31.715
mraW-ftsLI-murEF-mraY-murD-ftsW-murGC-ddlB-ftsQAZ-lpxC	17381	32	19	25.8735	0.201397	3	0.177835	31.715
mraW-ftsLI-murEF-mraY-murD-ftsW-murGC-ddlB-ftsQAZ-lpxC	17381	32	20	25.8735	0.201397	3	0.177835	31.715
mraW-ftsLI-murEF-mraY-murD-ftsW-murGC-ddlB-ftsQAZ-lpxC	17381	32	21	25.8735	0.201397	3	0.177835	31.715
mraW-ftsLI-murEF-mraY-murD-ftsW-murGC-ddlB-ftsQAZ-lpxC	17381	32	22	25.8735	0.201397	3	0.177835	31.715
mraW-ftsLI-murEF-mraY-murD-ftsW-murGC-ddlB-ftsQAZ-lpxC	17381	32	23	25.8735	0.201397	3	0.177835	31.715
mraW-ftsLI-murEF-mraY-murD-ftsW-murGC-ddlB-ftsQAZ-lpxC	17381	32	24	25.8735	0.201397	3	0.177835	31.715
mraW-ftsLI-murEF-mraY-murD-ftsW-murGC-ddlB-ftsQAZ-lpxC	17381	32	25	25.8735	0.201397	3	0.177835	31.715
mraW-ftsLI-murEF-mraY-murD-ftsW-murGC-ddlB-ftsQAZ-lpxC	17381	32	26	25.8735	0.201397	3	0.177835	31.715
mraW-ftsLI-murEF-mraY-murD-ftsW-murGC-ddlB-ftsQAZ-lpxC	17381	32	27	25.8735	0.201397	3	0.177835	31.715
mraW-ftsLI-murEF-mraY-murD-ftsW-murGC-ddlB-ftsQAZ-lpxC	17381	32	28	25.8735	0.201397	3	0.177835	31.715
mraW-ftsLI-murEF-mraY-murD-ftsW-murGC-ddlB-ftsQAZ-lpxC	17381	32	29	25.8735	0.201397	3	0.177835	31.715
mraW-ftsLI-murEF-mraY-murD-ftsW-murGC-ddlB-ftsQAZ-lpxC	17381	32	30	25.8735	0.201397	3	0.177835	31.715
mraW-ftsLI-murEF-mraY-murD-ftsW-murGC-ddlB-ftsQAZ-lpxC	17381	32	31	25.8735	0.201397	3	0.177835	31.715
mraW-ftsLI-murEF-mraY-murD-ftsW-murGC-ddlB-ftsQAZ-lpxC	17381	32	32	25.8735	0.201397	3	0.177835	31.715
mraW-ftsLI-murEF-mraY-murD-ftsW-murGC-ddlB-ftsQAZ-lpxC	17381	32	33	25.8735	0.201397	3	0.177835	31.715
mraW-ftsLI-murEF-mraY-murD-ftsW-murGC-ddlB-ftsQAZ-lpxC	17381	32	34	25.8735	0.201397	3	0.177835	31.715
mraW-ftsLI-murEF-mraY-murD-ftsW-murGC-ddlB-ftsQAZ-lpxC	17381	32	35	25.8735	0.201397	3	0.177835	31.715
mraW-ftsLI-murEF-mraY-murD-ftsW-murGC-ddlB-ftsQAZ-lpxC	17381	32	36	25.8735	0.201397	3	0.177835	31.715
mraW-ftsLI-murEF-mraY-murD-ftsW-murGC-ddlB-ftsQAZ-lpxC	17381	32	37	25.8735	0.201397	3	0.177835	31.715
mraW-ftsLI-murEF-mraY-murD-ftsW-murGC-ddlB-ftsQAZ-lpxC	17381	32	38	25.8735	0.201397	3	0.177835	31.715
mraW-ftsLI-murEF-mraY-murD-ftsW-murGC-ddlB-ftsQAZ-lpxC	17381	32	39	25.8735	0.201397	3	0.177835	31.715
mraW-ftsLI-murEF-mraY-murD-ftsW-murGC-ddlB-ftsQAZ-lpxC	17381	32	40	25.8735	0.201397	3	0.177835	31.715
mraW-ftsLI-murEF-mraY-murD-ftsW-murGC-ddlB-ftsQAZ-lpxC	17381	32	41	25.8735	0.201397	3	0.177835	31.715
mraW-ftsLI-murEF-mraY-murD-ftsW-murGC-ddlB-ftsQAZ-lpxC	17381	32	42	25.8735	0.201397	3	0.177835	31.715
mraW-ftsLI-murEF-mraY-murD-ftsW-murGC-ddlB-ftsQAZ-lpxC	17381	32	43	25.8735	0.201397	3	0.177835	31.715
mraW-ftsLI-murEF-mraY-murD-ftsW-murGC-ddlB-ftsQAZ-lpxC	17381	32	44	25.8735	0.201397	3	0.177835	31.715
mraW-ftsLI-murEF-mraY-murD-ftsW-murGC-ddlB-ftsQAZ-lpxC	17381	32	45	25.8735	0.201397	3	0.177835	31.715
mraW-ftsLI-murEF-mraY-murD-ftsW-murGC-ddlB-ftsQAZ-lpxC	17381	32	46	25.8735	0.201397	3	0.177835	31.715
mraW-ftsLI-murEF-mraY-murD-ftsW-murGC-ddlB-ftsQAZ-lpxC	17381	32	47	25.8735	0.201397	3	0.177835	31.715
mraW-ftsLI-murEF-mraY-murD-ftsW-murGC-ddlB-ftsQAZ-lpxC	17381	32	48	25.8735	0.201397	3	0.177835	31.715
mraW-ftsLI-murEF-mraY-murD-ftsW-murGC-ddlB-ftsQAZ-lpxC	17381	32	49	25.8735	0.201397	3	0.177835	31.715
mraW-ftsLI-murEF-mraY-murD-ftsW-murGC-ddlB-ftsQAZ-lpxC	17381	32	50	25.8735	0.201397	3	0.177835	31.715
mraW-ftsLI-murEF-mraY-murD-ftsW-murGC-ddlB-ftsQAZ-lpxC	17381	32	51	25.8735	0.201397	3	0.177835	31.715
mraW-ftsLI-murEF-mraY-murD-ftsW-murGC-ddlB-ftsQAZ-lpxC	17381	32	52	25.8735	0.201397	3	0.177835	31.715
mraW-ftsLI-murEF-mraY-murD-ftsW-murGC-ddlB-ftsQAZ-lpxC	17381	32	53	25.8735	0.201397	3	0.177835	31.715
mraW-ftsLI-murEF-mraY-murD-ftsW-murGC-ddlB-ftsQAZ-lpxC	17381	32	54	25.8735	0.201397	3	0.177835	31.715
mraW-ftsLI-murEF-mraY-murD-ftsW-murGC-ddlB-ftsQAZ-lpxC	17381	32	55	25.8735	0.201397	3	0.177835	31.715
mraW-ftsLI-murEF-mraY-murD-ftsW-murGC-ddlB-ftsQAZ-lpxC	17381	32	56	25.8735	0.201397	3	0.177835	31.715
lpxC	918	33	0	-5.90238	0.169494	16.0894	0.229702	2799.4
lpxC	918	33	1	-7.11183	0.270054	19.6445	0.400621	2704.81
lpxC	918	33	2	-9.54686	0.405105	22.5196	0.582586	1981.86
secMA-mutT	3729	34	0	-0.0693893	0.12304	4.29223	0.141931	174.456
secMA-mutT	3729	34	1	0.850964	0.167447	4.80424	0.189894	56.275
secMA-mutT	3729	34	2	0.50575	0.240995	5.60746	0.277151	47.5655
secMA-mutT	3729	34	3	1.04617	0.284931	6.09555	0.328627	39.4314
secMA-mutT	3729	34	4	1.61388	0.344018	6.33097	0.392083	28.2475
secMA-mutT	3729	34	5	2.41912	0.460215	6.41875	0.510633	57.9793
secMA-mutT	3729	34	6	2.22719	0.454474	6.29837	0.473066	26.0607
secMA-mutT	3729	34	7	2.01682	0.408441	5.79287	0.425804	19.6593
secMA-mutT	3729	34	8	1.99274	0.34274	6.23195	0.404433	10.0938
secMA-mutT	3729	34	9	1.96197	0.348366	6.34053	0.408888	12.8609
secMA-mutT	3729	34	10	-0.873496	0.277261	9.12193	0.369518	34.272
secMA-mutT	3729	34	11	0.16907	0.855592	8.11257	1.09502	26.0148
guaC	1044	35	0	-1.36208	0.620261	18.2644	1.3449	76.847
guaC	1044	35	1	0.426498	0.739415	22.7126	2.15204	48.3414
guaC	1044	35	2	0.902818	0.734143	22.4543	2.08773	79.3373
nadC	894	37	0	0.904436	0.159275	3.97764	0.173659	65.0311
nadC	894	37	1	1.83627	0.226021	4.08637	0.216028	64.2867
ampDE	1403	38	0	-0.0311961	0.119511	4.36584	0.134377	108.163
ampDE	1403	38	1	1.00286	0.180059	5.14474	0.186452	39.9043
ampDE	1403	38	2	1.51702	0.233992	5.38705	0.232987	33.5529
ampDE	1403	38	3	0.395476	0.165046	5.69936	0.189657	72.4836
aroP	1374	39	0	-0.178526	0.181299	4.63782	0.19586	30.331
aroP	1374	39	1	1.64779	0.296353	4.90038	0.291025	38.869
aroP	1374	39	2	2.33375	0.37027	5.65143	0.3557	41.0282
aroP	1374	39	3	2.21901	0.360778	5.3538	0.329119	42.8706
aceEF	4571	40	0	1.50371	0.10589	5.92553	0.110256	137.93
aceEF	4571	40	1	1.62306	0.102908	6.21412	0.109088	280.998
aceEF	4571	40	2	1.49131	0.090069	6.12757	0.100027	219.845
aceEF	4571	40	3	0.895047	0.102261	6.47571	0.117488	194.458
aceEF	4571	40	4	1.72534	0.103838	6.18547	0.109108	274.396
aceEF	4571	40	5	0.417006	0.0847402	6.8943	0.100399	309.585
aceEF	4571	40	6	0.130435	0.0991198	7.3757	0.1188	260.608
aceEF	4571	40	7	-0.142293	0.0892997	7.5268	0.111699	310.993
aceEF	4571	40	8	0.597194	0.103542	7.41285	0.121671	421.285
aceEF	4571	40	9	-0.345373	0.116184	8.1567	0.148939	289.378
aceEF	4571	40	10	-0.529438	0.107726	7.93165	0.13385	442.391
aceEF	4571	40	11	0.0216963	0.10789	8.07365	0.133724	501.354
aceEF	4571	40	12	-0.148725	0.101815	8.56406	0.137812	466.173
aceEF	4571	40	13	-0.73792	0.135765	9.33701	0.183366	425.71
aceEF	4571	40	14	-0.766107	0.124961	9.24883	0.167622	504.084
lpdA	1425	41	0	6.21275	0.12267	5.35027	0.102533	2089.94
lpdA	1425	41	1	5.46834	0.0794902	5.88884	0.0796316	1563.96
lpdA	1425	41	2	5.55313	0.09235	6.31727	0.0969395	1496.81
lpdA	1425	41	3	5.25816	0.0929568	6.30691	0.0948228	1923.07
yacH	1854	42	0	0.869115	0.613011	3.80291	0.668085	54.0287
yacH	1854	42	1	1.38666	0.63521	4.38916	0.696164	33.2102
yacH	1854	42	2	0.551189	0.382303	4.10582	0.399577	25.3136
yacH	1854	42	3	0.889758	0.420774	4.0938	0.451291	28.5797
yacH	1854	42	4	0.644701	0.635575	5.4393	0.733425	44.9916
yacH	1854	42	5	-0.0807812	0.626787	5.45159	0.779694	46.2665
acnB	2598	43	0	4.79997	0.112415	7.3907	0.122458	2007.41
acnB	2598	43	1	2.19229	0.106085	9.81162	0.136077	1193.38
acnB	2598	43	2	2.68173	0.108879	9.49963	0.142462	790.335
acnB	2598	43	3	0.455592	0.0894723	11.5977	0.146095	1462.26
acnB	2598	43	4	0.579835	0.0918638	11.2574	0.140147	1755.11
acnB	2598	43	5	-0.608618	0.0893548	12.68	0.149685	1769.76
acnB	2598	43	6	-2.55407	0.108792	12.6327	0.15442	2094.64
acnB	2598	43	7	-2.42799	0.145641	14.2005	0.227397	1290.03
yacL	363	44	0	-2.51156	0.257127	8.29532	0.276843	114.054
yacC-speED	2130	45	0	0.0622234	0.163364	3.48152	0.162364	26.5911
yacC-speED	2130	45	1	0.565887	0.232704	5.69734	0.261012	32.4393
yacC-speED	2130	45	2	1.90577	0.183191	5.43874	0.192547	60.9244
yacC-speED	2130	45	3	2.12512	0.26694	5.5661	0.25988	79.7606
yacC-speED	2130	45	4	1.51242	0.261383	5.16989	0.268291	52.4575
yacC-speED	2130	45	5	1.99996	0.289332	5.64878	0.293326	41.7603
yacC-speED	2130	45	6	2.01798	0.318576	5.17476	0.285883	20.8108
cueO	1551	46	0	0.972809	0.202161	6.29859	0.248215	46.8302
cueO	1551	46	1	1.20893	0.242691	5.83896	0.270838	55.772
cueO	1551	46	2	1.51744	0.268789	6.2065	0.291615	45.3018
cueO	1551	46	3	1.24868	0.245939	6.14034	0.283924	37.9302
cueO	1551	46	4	0.297991	0.266739	6.61666	0.319591	27.3286
gcd	2391	47	0	0.998334	0.205944	4.62107	0.236188	75.4344
gcd	2391	47	1	0.402316	0.216718	3.92795	0.231287	28.2098
gcd	2391	47	2	1.24555	0.208778	3.01747	0.209036	63.47
gcd	2391	47	3	1.22693	0.259292	4.28148	0.273971	19.6996
gcd	2391	47	4	1.09734	0.207742	3.47079	0.206335	24.2435
gcd	2391	47	5	0.0118491	0.217911	4.67682	0.220309	24.7315
gcd	2391	47	6	-0.341636	0.186362	4.64854	0.197236	25.6081
hpt	537	48	0	1.79593	0.136146	4.83347	0.132812	88.3839
can	663	49	0	1.57824	0.103245	4.20547	0.097068	108.911
can	663	49	1	2.80971	0.119428	4.0661	0.108932	305.483
yadGH	1694	50	0	11.559	0.119428	1.78E-15	0.108932	305.483
yadGH	1694	50	1	4.97287	0.33091	4.97833	0.293877	60.8055
yadGH	1694	50	2	5.19935	0.3617	5.2092	0.335325	79.13
yadGH	1694	50	3	6.61738	0.423013	4.46974	0.341182	69.7544
yadGH	1694	50	4	4.46212	0.323218	5.46202	0.285994	116.527
yadI	441	51	0	0.229154	0.232665	5.38958	0.250198	27.4662
yadE	1230	52	0	-0.106054	0.243082	4.40716	0.275235	36.2427
yadE	1230	52	1	0.512458	0.404497	4.90801	0.441973	45.7773
yadE	1230	52	2	1.02138	0.504911	4.12856	0.521762	29.7787
yadE	1230	52	3	1.78401	0.418915	4.12099	0.424229	29.2673
panD	381	53	0	2.06661	0.0921741	5.05257	0.0827017	390.183
sfsA-dksA	1338	56	0	0.0751671	0.171949	6.31265	0.192649	35.3358
sfsA-dksA	1338	56	1	-1.1881	0.100575	6.23748	0.107924	120.624
sfsA-dksA	1338	56	2	-1.51933	0.0981954	7.43647	0.110964	291.827
sfsA-dksA	1338	56	3	-0.717891	0.0704603	9.79081	0.100021	846.119
ligT	531	57	0	2.79133	0.238356	3.92424	0.217628	71.9273
hrpB	2430	58	0	0.885258	0.326618	4.19166	0.374287	54.6065
hrpB	2430	58	1	1.03294	0.355162	3.804	0.360088	32.8558
hrpB	2430	58	2	1.32536	0.376915	3.92318	0.392544	46.3783
hrpB	2430	58	3	1.54259	0.473989	3.61132	0.461944	55.2561
hrpB	2430	58	4	1.27702	0.382957	3.95006	0.405482	64.9932
hrpB	2430	58	5	0.764074	0.607892	5.08983	0.737896	36.3708
hrpB	2430	58	6	1.99942	0.405746	3.65017	0.390169	17.532
hrpB	2430	58	7	0.62267	0.168365	4.31184	0.176175	29.1701
mrcB	2535	59	0	1.66301	0.228031	4.39652	0.22305	28.8597
mrcB	2535	59	1	2.34143	0.343042	4.89121	0.310176	37.8306
mrcB	2535	59	2	2.59345	0.471429	4.66288	0.440583	13.7828
mrcB	2535	59	3	6.40154	1.29076	3.9969	0.976659	18.4273
mrcB	2535	59	4	2.60485	0.266354	4.11333	0.239918	16.5699
mrcB	2535	59	5	2.00473	0.31002	5.89938	0.297692	32.5032
mrcB	2535	59	6	2.51814	0.365817	7.23121	0.406687	38.6141
mrcB	2535	59	7	3.30065	0.355383	5.10026	0.304699	46.3968
hemL	1281	61	0	-0.22426	0.0508892	7.20077	0.0650011	759.102
hemL	1281	61	1	0.58423	0.0652179	7.38575	0.080982	349.552
hemL	1281	61	2	0.597267	0.0888538	7.83512	0.113584	502.1
hemL	1281	61	3	0.812231	0.0728244	8.0513	0.0963205	440.806
clcA	1422	62	0	0.61351	0.109837	2.35098	0.105658	76.4489
clcA	1422	62	1	1.06099	0.22254	2.86701	0.226797	141.203
clcA	1422	62	2	1.25979	0.213103	2.90316	0.21702	65.8991
clcA	1422	62	3	1.7029	0.232491	3.67831	0.231471	129.71
erpA	345	63	0	-0.462027	0.0863198	6.39658	0.100612	163.371
dgt	1518	64	0	0.728309	0.193192	4.46766	0.212342	101.235
dgt	1518	64	1	0.991394	0.192259	4.20979	0.219409	44.0309
dgt	1518	64	2	0.735552	0.238872	4.42707	0.257674	17.9614
dgt	1518	64	3	0.305961	0.211655	4.70394	0.230843	17.2815
dgt	1518	64	4	1.87507	0.261106	4.29352	0.269758	15.0339
degP	1425	65	0	-1.66792	0.155628	9.2103	0.194562	168.366
degP	1425	65	1	-2.45011	0.168565	9.17107	0.195586	307.674
degP	1425	65	2	-2.72225	0.186714	9.70448	0.218725	384.522
degP	1425	65	3	-3.98024	0.266938	10.2742	0.290671	268.29
cdaR	1158	66	0	4.42815	0.92987	5.99999	0.866906	42.4746
cdaR	1158	66	1	3.36322	0.504514	4.59102	0.450416	42.1722
cdaR	1158	66	2	1.95124	0.512051	5.9855	0.562366	33.8576
yaeH	387	67	0	-5.49255	0.234282	13.5635	0.280648	613.265
rpsB-tsf	1997	69	0	-0.196397	0.0530735	7.5127	0.0692545	406.069
rpsB-tsf	1997	69	1	-0.454778	0.0687142	7.09652	0.0854755	169.282
rpsB-tsf	1997	69	2	-0.678081	0.062304	7.75484	0.0788752	479.853
rpsB-tsf	1997	69	3	-0.655885	0.0980277	9.00203	0.133064	132.465
rpsB-tsf	1997	69	4	-0.641009	0.0931107	7.71948	0.115781	146.347
rpsB-tsf	1997	69	5	-0.168116	0.0825471	7.74508	0.106475	199.891
pyrH	726	70	0	1.73336	0.238226	6.09187	0.255247	27.4562
pyrH	726	70	1	2.65703	0.238435	5.71255	0.241294	23.6253
frr	558	71	0	-0.169616	0.0471291	5.39272	0.0532834	520.766
dxr	1197	72	0	1.88755	0.2445	4.20459	0.241236	39.965
dxr	1197	72	1	2.38151	0.252084	4.18096	0.224236	51.4718
dxr	1197	72	2	2.28176	0.2463	4.25894	0.215574	71.5976
ispU	762	73	0	1.76166	0.116698	4.6108	0.114229	160.967
ispU	762	73	1	2.00889	0.182977	4.70624	0.158743	89.6926
cdsA	858	74	0	9.04691	0.182977	0	0.158743	89.6926
cdsA	858	74	1	1.7771	0.145087	4.7157	0.144761	37.4602
rseP	1353	75	0	1.55077	0.183328	4.77752	0.179767	49.0484
rseP	1353	75	1	0.307976	0.146486	5.50049	0.161146	17.8379
rseP	1353	75	2	-0.0312925	0.118812	5.54411	0.134968	38.8897
rseP	1353	75	3	0.0263446	0.0769089	5.2156	0.0792131	139.363
fabZ	456	76	0	0.793109	0.0905823	6.39146	0.103844	203.292
accA	960	77	0	0.892122	0.141544	7.38039	0.176523	303.657
accA	960	77	1	2.1817	0.20148	7.50447	0.223723	334.902
accA	960	77	2	2.00183	0.255844	8.58734	0.300978	164.833
ldcC	2142	78	0	-0.0295552	0.145518	3.45308	0.158254	69.5264
ldcC	2142	78	1	0.538792	0.155251	2.82383	0.151812	59.0341
ldcC	2142	78	2	0.558333	0.182993	3.56875	0.185049	56.8207
ldcC	2142	78	3	0.833207	0.162669	3.04102	0.1731	44.19
ldcC	2142	78	4	1.14967	0.213603	2.92178	0.213796	43.0507
ldcC	2142	78	5	1.0457	0.232417	3.46533	0.234553	37.4636
ldcC	2142	78	6	0.347415	0.174134	4.06426	0.185846	26.43
yaeR	390	79	0	1.20963	0.216738	5.00717	0.230432	28.2903
tilS	1299	80	0	4.5084	0.356813	2.89613	0.257069	106.929
tilS	1299	80	1	5.47398	0.557324	2.95677	0.541645	62.5988
tilS	1299	80	2	4.22496	0.774966	3.89273	0.63794	88.2443
tilS	1299	80	3	1.99885	0.44266	4.93078	0.450652	50.9089
yaeP-rof	448	81	0	-1.77695	0.143055	8.26992	0.170544	411.002
yaeQJ-nlpE	1689	82	0	1.98583	0.280659	4.3557	0.291852	59.3921
yaeQJ-nlpE	1689	82	1	0.520433	0.208551	3.57641	0.212165	50.5091
yaeQJ-nlpE	1689	82	2	0.504184	0.207649	3.74265	0.21364	64.7201
yaeQJ-nlpE	1689	82	3	0.401944	0.191788	3.63468	0.208985	49.9261
yaeQJ-nlpE	1689	82	4	0.462144	0.138193	3.33007	0.14567	40.3714
proS	1719	84	0	9.09299	0.138193	0	0.14567	40.3714
proS	1719	84	1	5.40255	0.170385	3.55758	0.145347	243.383
proS	1719	84	2	5.13703	0.192405	3.65155	0.156785	132.312
proS	1719	84	3	5.15376	0.163181	3.84076	0.135673	185.054
proS	1719	84	4	5.18356	0.174397	3.98183	0.146225	104.828
rcsF-yaeB	1109	85	0	1.996	0.139896	4.18085	0.138587	257.494
rcsF-yaeB	1109	85	1	2.00525	0.268812	4.13977	0.230257	91.9725
rcsF-yaeB	1109	85	2	6.70713	0.930767	4.1199	0.732608	78.5041
metNIQ	2533	86	0	1.00306	0.375882	2.95695	0.390626	39.2979
metNIQ	2533	86	1	0.78613	0.312392	3.55691	0.323078	31.4025
metNIQ	2533	86	2	1.00986	0.4901	3.68553	0.486746	25.3999
metNIQ	2533	86	3	1.99934	0.447225	4.13015	0.429587	19.6648
metNIQ	2533	86	4	1.21768	0.297212	4.97861	0.304718	24.3633
metNIQ	2533	86	5	-0.828901	0.239574	10.4539	0.358364	96.4529
metNIQ	2533	86	6	-1.14249	0.213702	10.4649	0.308477	73.3434
metNIQ	2533	86	7	-2.80991	0.288087	11.6777	0.38514	169.701
gmhB	576	87	0	0.999313	0.178223	3.38766	0.189679	36.219
yafDE	1428	89	0	0.44825	0.0634856	3.32222	0.0672368	169.796
yafDE	1428	89	1	0.998322	0.0747852	3.38087	0.0813527	162.107
yafDE	1428	89	2	1.74411	0.134273	3.45364	0.129648	113.933
yafDE	1428	89	3	1.298	0.254057	4.11143	0.265224	38.74
mltD	1359	90	0	8.76399	0.254057	0	0.265224	38.74
mltD	1359	90	1	2.83663	0.0917801	4.74918	0.0882196	628.848
mltD	1359	90	2	2.15167	0.115719	5.02892	0.105354	376.034
mltD	1359	90	3	4.38238	0.161673	4.57039	0.130458	408.258
gloB	756	91	0	1.72749	0.21021	5.57377	0.21791	20.3023
gloB	756	91	1	0.429338	0.233687	5.40351	0.258438	33.2186
dnaQ	732	92	0	0.222625	0.118865	3.00185	0.118427	45.3232
dnaQ	732	92	1	0.792153	0.120171	2.95092	0.125558	61.4016
yafV	771	98	0	0.209141	0.123544	3.36225	0.127848	77.7697
yafV	771	98	1	0.630479	0.16424	3.3319	0.173579	117.603
ivy	474	99	0	-1.12371	0.469639	8.53106	0.608397	50.9466
fadE	2445	100	0	8.65621	0.469639	7.32E-13	0.608397	50.9466
fadE	2445	100	1	9.82637	0.391516	6.81054	0.497013	452.422
fadE	2445	100	2	10.231	0.874135	8.06693	1.0407	901.463
fadE	2445	100	3	10.7957	0.800676	6.728	0.879205	378.255
fadE	2445	100	4	9.70922	0.283798	6.58562	0.348644	452.913
fadE	2445	100	5	9.89901	0.291084	7.34663	0.389663	503.491
fadE	2445	100	6	10.7611	0.669081	6.7908	0.736884	466.867
fadE	2445	100	7	11.2343	0.626267	6.57837	0.719565	730.468
lpcA	579	101	0	-1.07611	0.155834	10.1562	0.219336	204.184
dinJ-yafQ	542	102	0	-0.438046	0.0865811	3.92056	0.0906594	217.354
yafM	498	104	0	0.495367	0.51986	3.92131	0.563445	12.3081
pepD	1458	108	0	-1.72498	0.17711	14.7993	0.310327	322.236
pepD	1458	108	1	-1.40225	0.188149	14.7692	0.338693	321.655
pepD	1458	108	2	-1.58105	0.202866	15.0721	0.365013	320.423
pepD	1458	108	3	-0.608294	0.182709	15.5294	0.365804	225.068
gpt	459	109	0	1.65644	0.232534	5.50212	0.244727	200.306
frsA	1245	110	0	0.863671	0.152845	4.25913	0.162823	19.4922
frsA	1245	110	1	0.498541	0.137618	4.35186	0.147906	46.3258
frsA	1245	110	2	0.970167	0.135336	4.24771	0.144173	50.6515
frsA	1245	110	3	1.26624	0.167965	4.26505	0.173259	43.4447
crl	402	111	0	0.543567	0.0858264	4.96799	0.0911341	115.461
proBA	2369	113	0	1.99407	0.137782	4.20276	0.135756	164.517
proBA	2369	113	1	2.00013	0.202438	4.058	0.171301	105.845
proBA	2369	113	2	2.45028	0.169495	4.413	0.152681	151.12
proBA	2369	113	3	2.37061	0.155785	4.41575	0.137823	68.8301
proBA	2369	113	4	2.02106	0.163333	4.99926	0.143244	108.306
proBA	2369	113	5	2.62172	0.154001	4.59832	0.141056	93.5498
proBA	2369	113	6	3.54652	0.246232	4.99252	0.217228	38.8385
yagU	615	131	0	1.6112	0.439921	6.50856	0.48629	47.709
yagU	615	131	1	2.01598	0.513324	6.386	0.53227	30.7944
ykgJ	330	132	0	2.00211	0.467819	3.41913	0.452035	27.364
matB	588	134	0	0.861094	0.703615	5.36387	0.82667	21.9592
ykgC	1326	139	0	-0.477679	0.487532	7.12397	0.606865	9.9862
ykgC	1326	139	1	-0.701515	0.463526	7.95312	0.59674	18.2722
ykgC	1326	139	2	-0.989417	0.524886	8.42051	0.664538	24.7578
ykgC	1326	139	3	-2.66533	0.968723	9.94717	1.16735	37.3981
ykgD	855	140	0	0.999207	0.553803	4.21322	0.606909	28.571
ykgD	855	140	1	0.985839	0.77076	4.8681	0.878413	32.3828
ykgEFG	2846	141	0	0.953262	0.634828	5.47309	0.744563	29.7603
ykgEFG	2846	141	1	2.00193	0.721256	3.79078	0.650918	34.9622
ykgEFG	2846	141	2	2.004	0.87851	5.60672	0.924585	24.0702
ykgEFG	2846	141	3	1.41938	0.471109	4.69306	0.518663	31.1702
ykgEFG	2846	141	4	1.65194	0.502417	4.54388	0.484548	34.1993
ykgEFG	2846	141	5	1.99708	0.713887	6.34395	0.799955	36.1859
ykgEFG	2846	141	6	1.92259	0.674917	5.45435	0.709497	24.4118
ykgEFG	2846	141	7	1.89419	0.52036	4.39755	0.514504	23.7988
ykgEFG	2846	141	8	0.293115	0.773117	6.53852	0.883701	31.9758
betT	2034	143	0	8.5487	0.773117	7.11E-15	0.883701	31.9758
betT	2034	143	1	4.85877	0.351434	3.95566	0.291018	49.6267
betT	2034	143	2	5.81697	0.339865	4.30819	0.321629	28.9218
betT	2034	143	3	5.73103	0.326558	4.14515	0.295971	39.0638
betT	2034	143	4	5.88722	0.276526	3.64038	0.249135	49.878
betT	2034	143	5	4.11483	0.344571	3.49844	0.246384	605.628
yahK	1050	149	0	-1.3751	0.182741	10.4313	0.260307	288.077
yahK	1050	149	1	-0.766172	0.201334	11.0921	0.314425	146.458
yahK	1050	149	2	-3.24224	0.311819	11.9473	0.410468	241.633
yahN	672	152	0	0.292561	0.328027	5.07384	0.349178	31.6732
yahN	672	152	1	1.81181	0.47518	4.76123	0.479543	27.2127
prpR	1587	154	0	7.7855	0.47518	1.07E-14	0.479543	27.2127
prpR	1587	154	1	6.04826	0.782645	3.7996	0.568523	69.2439
prpR	1587	154	2	5.98295	0.442653	4.00211	0.38827	99.6686
prpR	1587	154	3	7.35856	1.00882	4.88365	0.945582	31.2082
prpR	1587	154	4	3.477	0.660454	5.31125	0.649025	43.8224
prpBCDE	5911	155	0	-10	1.08223	14.2688	1.1591	1297.15
prpBCDE	5911	155	1	-10	0.959881	14.3267	1.01256	1265.54
prpBCDE	5911	155	2	-10	0.810135	12.0472	0.728621	1586.06
prpBCDE	5911	155	3	-10	1.55648	10.7592	1.22896	232.136
prpBCDE	5911	155	4	-10	0.56049	12.7421	0.484534	1685.66
prpBCDE	5911	155	5	-9.88041	0.501931	13.6048	0.450354	1752.51
prpBCDE	5911	155	6	-8.19637	0.368355	12.5688	0.344679	2145.7
prpBCDE	5911	155	7	-7.3484	0.372996	10.654	0.324517	1533.53
prpBCDE	5911	155	8	-3.03255	0.138348	5.98282	0.122877	2223.62
prpBCDE	5911	155	9	-1.84534	0.0990665	5.35434	0.0982314	2776.35
prpBCDE	5911	155	10	-1.69333	0.0984545	5.27455	0.0986335	2182.05
prpBCDE	5911	155	11	-0.787147	0.0642536	3.97221	0.0666215	2380.71
prpBCDE	5911	155	12	-0.467619	0.0556484	4.01471	0.0614497	2464.33
prpBCDE	5911	155	13	-0.57783	0.0660578	4.11439	0.0716621	1696.56
prpBCDE	5911	155	14	-0.256564	0.0693185	3.84325	0.0784016	1331.75
prpBCDE	5911	155	15	0.0165821	0.08623	3.81933	0.0940481	1204.47
prpBCDE	5911	155	16	0.109916	0.100536	4.38954	0.116624	903.241
prpBCDE	5911	155	17	0.500529	0.111008	5.81301	0.139835	867.167
prpBCDE	5911	155	18	0.501733	0.121156	5.63272	0.155569	916.265
cynR	900	157	0	4.87543	1.10718	5.07663	1.01981	36.4397
cynR	900	157	1	4.17838	1.24811	4.51231	1.08266	31.0826
cynR	900	157	2	1.44582	1.10757	7.498	1.36321	31.0438
mhpT	1212	159	0	1.00905	1.43079	10.8933	2.06489	45.8548
mhpT	1212	159	1	1.73724	1.13368	9.3938	1.74975	72.2436
mhpT	1212	159	2	1.99304	0.871057	7.37338	1.03933	25.9435
mhpT	1212	159	3	-0.398454	0.829555	9.43864	1.17691	72.8476
yaiL	540	160	0	0.598433	0.288111	4.30029	0.304165	47.7787
frmRAB	2347	161	0	-6.54371	1.43032	22.0952	2.42859	29.4169
frmRAB	2347	161	1	-4.13905	1.04596	22.1089	2.12042	63.984
frmRAB	2347	161	2	-3.24632	1.35307	25.2873	3.30703	63.029
frmRAB	2347	161	3	0.282109	0.919173	24.9201	2.82448	43.9727
frmRAB	2347	161	4	-8.01565	3.29368	41.996	9.28844	34.5586
frmRAB	2347	161	5	-8.36929	2.07968	36.3255	4.98575	49.9116
frmRAB	2347	161	6	-1.02086	0.74466	13.1103	1.27375	21.5559
tauABCD	3415	163	0	0.489537	0.374285	3.74194	0.411781	62.8489
tauABCD	3415	163	1	0.700319	0.365078	3.38135	0.395426	58.6874
tauABCD	3415	163	2	0.698874	0.393303	4.28164	0.439555	67.6485
tauABCD	3415	163	3	-0.160234	0.272699	3.38478	0.293346	51.7239
tauABCD	3415	163	4	-0.221091	0.392142	4.78942	0.44427	75.1187
tauABCD	3415	163	5	0.159479	0.350358	4.69405	0.399287	70.2602
tauABCD	3415	163	6	0.400053	0.371935	1.89354	0.348489	16.4584
tauABCD	3415	163	7	-1.92372	0.680896	6.96347	0.726801	118.97
tauABCD	3415	163	8	-0.261482	0.325707	6.87086	0.400978	34.5739
tauABCD	3415	163	9	-0.548888	0.31002	6.13373	0.355078	27.8742
tauABCD	3415	163	10	-0.214722	0.319658	6.59292	0.393129	17.4609
hemB	975	164	0	0.132268	0.143355	5.82443	0.162455	34.8518
hemB	975	164	1	0.553024	0.212234	6.19348	0.246	71.4773
hemB	975	164	2	0.916137	0.172493	6.4106	0.20816	24.5626
yaiU	1404	167	0	0.302078	0.259181	3.36759	0.275787	42.4392
yaiU	1404	167	1	0.295639	0.332505	4.15466	0.362249	30.6871
yaiU	1404	167	2	0.286509	0.422119	3.64811	0.466299	41.4092
yaiU	1404	167	3	-0.873602	0.592115	4.85321	0.623122	31.3431
ampH	1158	169	0	1.79903	0.0992927	3.91663	0.0927783	305.57
ampH	1158	169	1	2.50761	0.140235	3.79184	0.120921	263.615
ampH	1158	169	2	3.65771	0.189783	3.53675	0.154447	336.593
sbmA-yaiW	2328	170	0	1.13784	0.522269	6.47849	0.597967	50.8849
sbmA-yaiW	2328	170	1	1	0.538084	6.93607	0.663347	36.7385
sbmA-yaiW	2328	170	2	1.9888	0.52832	5.7485	0.589095	22.9722
sbmA-yaiW	2328	170	3	-0.0573723	0.342499	5.84683	0.412557	18.6791
sbmA-yaiW	2328	170	4	-0.405385	0.212469	4.98269	0.238356	82.212
sbmA-yaiW	2328	170	5	-0.362842	0.209448	4.99018	0.231998	23.272
sbmA-yaiW	2328	170	6	0.383675	0.243142	4.60129	0.256762	21.7322
yaiY	309	171	0	-1.25379	0.439752	7.49648	0.50325	22.4464
ddlA	1095	173	0	2.31542	0.203538	4.4616	0.180343	59.3119
ddlA	1095	173	1	3.37214	0.251053	4.42711	0.206516	114.148
ddlA	1095	173	2	3.67088	0.208009	4.45927	0.180596	70.5783
proC	810	177	0	0.684432	0.0972458	4.27808	0.103848	114.83
proC	810	177	1	1.30566	0.104489	4.31207	0.107446	137.813
yaiI	459	178	0	4.22379	0.404736	3.23605	0.291516	106.373
ykiA	342	180	0	1.24694	0.310544	4.33065	0.323304	19.2653
rdgC	912	181	0	1.4995	0.173707	3.83599	0.180228	48.2217
rdgC	912	181	1	2.1397	0.245482	3.86102	0.212549	87.607
rdgC	912	181	2	1.99764	0.223772	4.10735	0.217882	103.021
mak	909	182	0	-0.115738	0.180812	4.60204	0.202748	31.1181
mak	909	182	1	-0.139364	0.230139	4.49941	0.261198	70.3516
mak	909	182	2	0.471656	0.209597	4.37723	0.234271	39.0634
araJ	1185	183	0	0.347966	0.324747	5.60591	0.387676	52.4862
araJ	1185	183	1	1.15056	0.553815	5.16527	0.578193	43.6424
araJ	1185	183	2	1.37736	0.522882	4.32861	0.544448	27.0769
phoBR	2043	184	0	1.49255	0.273273	3.85088	0.301116	25.2854
phoBR	2043	184	1	0.916599	0.258542	4.6651	0.293841	39.8602
phoBR	2043	184	2	1.81577	0.302053	4.4794	0.292842	24.0219
phoBR	2043	184	3	0.579063	0.348937	4.78736	0.380312	43.4317
phoBR	2043	184	4	0.46772	0.475798	6.49149	0.585603	30.2396
phoBR	2043	184	5	2.03398	0.748726	5.10654	0.684575	23.2011
brnQ-proY	2769	185	0	-0.0818213	0.120152	3.76558	0.131354	73.1768
brnQ-proY	2769	185	1	0.504116	0.123094	3.21739	0.123108	49.7639
brnQ-proY	2769	185	2	0.990362	0.137452	3.17148	0.152725	108.959
brnQ-proY	2769	185	3	-0.0140114	0.173742	6.21643	0.225896	126.392
brnQ-proY	2769	185	4	0.105533	0.352196	12.7449	0.633167	45.722
brnQ-proY	2769	185	5	1.96655	0.451202	5.15476	0.474894	69.8479
brnQ-proY	2769	185	6	1.99928	0.475932	4.84406	0.487263	51.8256
brnQ-proY	2769	185	7	1.98455	0.554125	4.9671	0.561566	55.7461
brnQ-proY	2769	185	8	2.00073	0.589155	5.56044	0.609018	58.7074
malZ	1818	186	0	0.999155	0.226006	4.45136	0.255992	24.2957
malZ	1818	186	1	2.00356	0.410667	4.97189	0.373632	26.5694
malZ	1818	186	2	1.77125	0.353106	4.51989	0.350205	17.2822
malZ	1818	186	3	-0.0583594	0.37916	5.342	0.426921	46.9902
malZ	1818	186	4	0.101746	0.293541	5.37012	0.294429	36.6529
malZ	1818	186	5	0.967899	0.223413	4.99857	0.243743	30.7128
acpH	582	187	0	1.38343	0.236991	3.44559	0.236719	45.3042
queA	1071	188	0	1.50111	0.321746	4.88001	0.319129	106.224
queA	1071	188	1	2.30458	0.452106	5.31915	0.43605	109.883
queA	1071	188	2	4.27277	0.642821	4.45308	0.50988	93.4128
yajD	348	189	0	1.56242	0.150679	4.53004	0.144253	66.8663
tsx	885	190	0	0.874761	0.22147	6.99753	0.268829	49.1224
tsx	885	190	1	0.203734	0.212298	7.14881	0.259052	49.4651
yajI	540	191	0	0.140113	0.37134	3.71053	0.389402	34.0823
thiI	1449	192	0	0.743781	0.20413	4.38998	0.223386	68.4524
thiI	1449	192	1	1.85139	0.310959	4.74222	0.317454	51.4436
thiI	1449	192	2	2.09261	0.387284	4.9102	0.343636	94.4886
thiI	1449	192	3	1.9988	0.329615	4.66606	0.324966	50.9152
yajQ	492	193	0	-0.32248	0.0867934	5.4214	0.0973077	78.0294
yajR	1365	194	0	2.00043	0.379363	5.43272	0.354807	63.8284
yajR	1365	194	1	1.50358	0.372245	4.8896	0.384334	80.7907
yajR	1365	194	2	1.60212	0.375507	4.50189	0.382814	32.8894
yajR	1365	194	3	1.5005	0.367599	4.98586	0.372303	55.7302
ampG	1476	195	0	8.73117	0.367599	0	0.372303	55.7302
ampG	1476	195	1	6.21107	1.51121	5.70997	1.37573	109.362
ampG	1476	195	2	6.127	1.17454	4.09815	0.886811	58.4271
ampG	1476	195	3	5.05847	0.747374	3.78882	0.662689	56.7666
yajG	579	196	0	2.48149	0.189942	4.08406	0.16817	180.803
bolA	318	197	0	-10	0.269861	21.9184	0.369099	3980.58
tig	1299	198	0	4.18147	0.15697	5.04739	0.128421	463.172
tig	1299	198	1	3.18131	0.130889	5.97138	0.119135	370.078
tig	1299	198	2	2.71043	0.114577	6.50551	0.120504	311.079
tig	1299	198	3	2.09046	0.129143	6.82574	0.131117	311.588
lon	2355	199	0	2.17011	0.859144	5.52514	0.910732	29.2476
lon	2355	199	1	1.76162	1.06353	6.74816	1.14392	31.4766
lon	2355	199	2	0.757329	0.513714	4.85491	0.575497	40.0668
lon	2355	199	3	1.48451	0.59425	5.3833	0.648354	37.9516
lon	2355	199	4	1.53205	0.632956	5.28748	0.633892	25.0142
lon	2355	199	5	1.32057	0.526791	5.40112	0.572489	14.0093
lon	2355	199	6	-0.859223	0.54382	6.40753	0.60209	25.7352
ppiD	1872	201	0	0.318802	0.0798639	3.75022	0.0824502	111.892
ppiD	1872	201	1	1.46631	0.107168	3.98356	0.110288	162.381
ppiD	1872	201	2	2.552	0.169136	4.00291	0.150825	143.521
ppiD	1872	201	3	3.31544	0.200956	3.88778	0.161039	235.413
ppiD	1872	201	4	5.02793	0.220801	3.58997	0.177421	354.075
ppiD	1872	201	5	4.26048	0.259337	3.48801	0.190019	191.249
ybaV	372	202	0	-5.45663	0.954023	9.72056	0.883855	95.8032
fadM	399	203	0	1.19057	0.660852	25.9075	2.09648	51.2123
queC	696	204	0	2.14685	0.199804	4.92901	0.1704	122.458
queC	696	204	1	3.09599	0.249776	5.33493	0.211889	127.555
ybaE	1701	205	0	0.427145	0.108221	4.00904	0.107678	80.0708
ybaE	1701	205	1	1.23109	0.134621	4.18433	0.12834	76.494
ybaE	1701	205	2	0.138866	0.134173	4.15627	0.130305	99.7545
ybaE	1701	205	3	0.619284	0.158973	4.22785	0.154061	76.0658
ybaE	1701	205	4	1.94954	0.230899	4.13895	0.218157	14.9074
cof	819	206	0	1.50905	0.323905	4.82293	0.319654	36.7609
cof	819	206	1	0.493821	0.282633	6.01679	0.347379	31.8555
ybaO	459	207	0	0.52528	0.240601	3.45723	0.249734	36.4231
mdlAB	3547	208	0	1.22229	0.334908	3.40642	0.336284	31.8224
mdlAB	3547	208	1	1.99437	0.521174	4.35558	0.506236	33.472
mdlAB	3547	208	2	1.94067	0.485414	3.98464	0.511154	48.2958
mdlAB	3547	208	3	1.98925	0.69773	5.53866	0.718462	48.7184
mdlAB	3547	208	4	2.28034	0.580952	4.41491	0.5204	26.0485
mdlAB	3547	208	5	1.05998	0.561137	5.49842	0.515616	48.3094
mdlAB	3547	208	6	1.9929	0.504806	5.18287	0.543747	30.9693
mdlAB	3547	208	7	-0.0972311	0.495714	6.40726	0.589308	32.0854
mdlAB	3547	208	8	2.62524	0.479177	4.55099	0.444615	20.9014
mdlAB	3547	208	9	1.81038	0.63661	5.77507	0.665594	16.1141
mdlAB	3547	208	10	2.37453	0.624968	6.69899	0.667101	24.9854
tesB	861	210	0	2.00468	0.192967	3.73231	0.16613	160.904
tesB	861	210	1	2.74825	0.194293	3.67337	0.182323	174.898
ybaY	573	211	0	-3.69771	0.213707	11.7732	0.268563	561.179
ybaZ	390	212	0	0.50149	0.204405	4.65502	0.210045	38.1816
ybaA	354	214	0	-10	1.33315	36.8023	3.14836	450.006
ylaB	1551	215	0	0.205392	0.207607	3.24367	0.212768	47.0848
ylaB	1551	215	1	0.71086	0.209994	2.92924	0.213836	34.0869
ylaB	1551	215	2	0.995342	0.23109	2.88797	0.255214	55.1136
ylaB	1551	215	3	1.00237	0.231015	2.69925	0.225172	38.12
ylaB	1551	215	4	1.00134	0.287209	2.99966	0.276816	38.0025
ylaC	471	216	0	0.099235	0.106757	3.45995	0.106105	74.5556
maa	552	217	0	1.26845	0.336574	4.47067	0.351857	22.5501
acrR	648	218	0	0.753698	0.137104	4.18275	0.147004	64.0388
acrR	648	218	1	1.44758	0.33618	3.54478	0.355508	40.9442
kefA	3363	219	0	1.0095	0.205892	3.59449	0.19661	18.3443
kefA	3363	219	1	1.93136	0.317389	4.40332	0.32807	34.1093
kefA	3363	219	2	2.18554	0.475677	4.45133	0.415189	72.9412
kefA	3363	219	3	3.00419	0.544397	3.66079	0.438917	39.3546
kefA	3363	219	4	5.03142	0.453346	2.60829	0.345083	45.0733
kefA	3363	219	5	5.72461	0.517502	3.5302	0.462926	49.6703
kefA	3363	219	6	2.84866	0.351419	4.16706	0.324094	32.337
kefA	3363	219	7	2.16119	0.466638	5.20572	0.437446	26.6571
kefA	3363	219	8	2.87054	0.380699	4.04523	0.360168	28.0582
kefA	3363	219	9	2.09317	0.357338	3.78237	0.296741	74.7701
kefA	3363	219	10	1.88503	0.251459	4.1713	0.236578	70.8698
ybaN	378	220	0	4.23609	0.379332	3.01855	0.271555	119.025
apt	552	221	0	8.79955	0.379332	0	0.271555	119.025
dnaX	1932	222	0	0.509593	0.116803	4.32466	0.121535	125.214
dnaX	1932	222	1	1.14573	0.131158	4.19295	0.131925	109.253
dnaX	1932	222	2	1.26539	0.172443	4.71605	0.183556	181.97
dnaX	1932	222	3	2.00001	0.172735	4.78161	0.163765	204.583
dnaX	1932	222	4	1.51172	0.182045	5.04873	0.181253	122.646
dnaX	1932	222	5	-0.322105	0.125039	5.14831	0.131727	75.1669
ybaB-recR	935	223	0	0.306869	0.0820519	6.21965	0.0917915	290.56
ybaB-recR	935	223	1	5.52515	0.1119	4.06693	0.0984388	149.479
ybaB-recR	935	223	2	5.25244	0.150921	4.33148	0.130366	110.526
htpG	1875	224	0	0.313078	0.129144	5.1629	0.139873	47.5791
htpG	1875	224	1	0.590068	0.145823	5.32574	0.153367	43.2424
htpG	1875	224	2	1.10746	0.150175	5.52179	0.154854	64.4345
htpG	1875	224	3	0.752803	0.173113	6.01227	0.194164	40.6037
htpG	1875	224	4	1.10217	0.15999	5.9908	0.17069	65.2444
htpG	1875	224	5	-0.0432336	0.147462	6.86975	0.181179	86.0288
adk	645	225	0	11.3623	0.572057	9.75306	0.947688	763.738
adk	645	225	1	11.3731	0.803619	11.0825	1.49901	418.134
gsk	1305	226	0	1.70975	0.221222	4.13314	0.214308	74.2798
gsk	1305	226	1	3.10064	0.422584	4.45109	0.347719	110.284
gsk	1305	226	2	3.00165	0.406063	4.41869	0.324784	132.913
gsk	1305	226	3	5.01438	0.464875	4.10083	0.393501	116.837
ybaL	1677	227	0	0.0914715	0.125189	2.10445	0.111012	115.516
ybaL	1677	227	1	-0.156495	0.121034	2.62144	0.118927	55.9387
ybaL	1677	227	2	0.900158	0.0935903	1.55113	0.0897298	173.652
ybaL	1677	227	3	0.70161	0.148546	2.18118	0.144778	63.2769
ybaL	1677	227	4	0.677651	0.204128	2.64252	0.204887	62.5803
fsr	1221	228	0	1.99898	0.257736	4.19876	0.246295	69.8693
fsr	1221	228	1	2.49492	0.28899	4.70634	0.2656	155.22
fsr	1221	228	2	3.37692	0.381154	4.2504	0.322883	98.7934
fsr	1221	228	3	5.41385	0.289448	3.27683	0.247378	138.758
ushA	1653	229	0	-0.65613	0.209835	4.73619	0.22323	75.0754
ushA	1653	229	1	-0.0377195	0.156685	4.61505	0.179167	35.7646
ushA	1653	229	2	-0.283759	0.196122	5.03752	0.220314	45.6242
ushA	1653	229	3	-0.0706257	0.163664	4.48717	0.182333	29.0551
ushA	1653	229	4	0.461061	0.196191	5.65933	0.232244	51.3279
ybaK	480	230	0	1.99534	0.265335	4.7316	0.25898	48.034
ybaQ	342	231	0	-0.0956528	0.0732802	3.35359	0.0772367	140.36
copA	2505	232	0	-2.01593	0.175399	8.22913	0.200006	195.045
copA	2505	232	1	0.0945598	0.203499	7.08997	0.249296	41.78
copA	2505	232	2	-0.06086	0.172256	4.80397	0.195749	51.48
copA	2505	232	3	0.379282	0.215442	4.77701	0.240009	49.8993
copA	2505	232	4	0.653001	0.224003	5.05267	0.246848	55.7744
copA	2505	232	5	0.487574	0.184946	4.80901	0.205802	30.3971
copA	2505	232	6	0.28047	0.192589	4.75595	0.201803	39.8938
copA	2505	232	7	1.62949	0.280139	4.76268	0.285964	31.8044
ybaST	2228	233	0	0.442766	0.0614307	2.14158	0.0607081	136.721
ybaST	2228	233	1	0.693642	0.101966	2.44236	0.100246	83.0395
ybaST	2228	233	2	1.04255	0.20137	2.82446	0.192978	55.3365
ybaST	2228	233	3	0.996647	0.0805558	2.54333	0.0858561	107.372
ybaST	2228	233	4	0.89225	0.0843471	2.81963	0.0886249	154.749
ybaST	2228	233	5	0.58271	0.0979906	2.92938	0.0962214	117.627
ybaST	2228	233	6	0.667716	0.0931805	2.81151	0.0905566	127.547
cueR	408	234	0	0.733029	0.109376	3.57615	0.112856	45.9403
ybbLM	1444	235	0	-0.02958	0.19562	3.15688	0.206507	29.7281
ybbLM	1444	235	1	0.990392	0.244463	3.12585	0.257016	13.4374
ybbLM	1444	235	2	1.49782	0.344853	3.01209	0.355216	29.0257
ybbLM	1444	235	3	1.00704	0.436498	4.3209	0.452392	39.0405
ybbN	855	236	0	2.37839	0.188995	6.19851	0.188257	108.386
ybbN	855	236	1	2.65835	0.199958	6.44384	0.208318	111.965
ybbAP	3098	237	0	1.67985	0.247291	4.73739	0.244822	30.5156
ybbAP	3098	237	1	1.13355	0.265939	4.76669	0.275902	47.3042
ybbAP	3098	237	2	2.18928	0.424381	5.92667	0.408929	82.3056
ybbAP	3098	237	3	6.59551	0.624612	3.86039	0.460469	71.3262
ybbAP	3098	237	4	2.53811	0.4732	5.78839	0.470701	39.5704
ybbAP	3098	237	5	1.96247	0.516613	6.5676	0.542559	78.7395
ybbAP	3098	237	6	3.55408	0.559792	6.56263	0.558949	90.8445
ybbAP	3098	237	7	8.38316	0.772071	3.2771	0.519831	29.7625
ybbAP	3098	237	8	6.27586	0.672332	3.91799	0.474196	28.8586
ybbAP	3098	237	9	4.16959	0.966122	5.53493	0.835993	65.2441
ylbG	372	239	0	1.35059	0.37659	3.71869	0.402848	22.1268
ybbB	1095	240	0	1.08034	0.402773	3.57511	0.402035	40.8565
ybbB	1095	240	1	1.44369	0.468213	3.73391	0.484019	47.9279
ybbB	1095	240	2	1.45157	0.50537	3.67602	0.525374	54.458
allA	483	242	0	1.12761	0.492959	5.07983	0.517383	22.0364
allR	816	243	0	-0.153066	0.123427	4.39496	0.132815	38.8744
allR	816	243	1	1.3163	0.151386	4.68026	0.158097	50.9702
purEK	1574	245	0	8.78046	0.151386	0	0.158097	50.9702
purEK	1574	245	1	2.99675	1.07135	7.26298	1.43521	54.1882
purEK	1574	245	2	1.52217	1.02283	6.80963	1.17423	37.668
purEK	1574	245	3	2.02374	0.983396	6.38788	1.00503	35.772
purEK	1574	245	4	1.8422	0.713949	3.22935	0.699362	60.1785
ppiB-lpxH	1220	246	0	0.526032	0.0975331	7.95356	0.124542	198.148
ppiB-lpxH	1220	246	1	1.31039	0.13343	7.87336	0.166473	133.634
ppiB-lpxH	1220	246	2	7.34846	0.539521	2.66604	0.383294	77.8237
ppiB-lpxH	1220	246	3	7.92693	0.703155	3.39605	0.601049	53.7834
cysS	1386	247	0	2.36302	0.239309	4.26238	0.210265	132.035
cysS	1386	247	1	3.10923	0.293183	4.75377	0.246746	189.951
cysS	1386	247	2	3.54852	0.336858	4.98349	0.296196	179.786
cysS	1386	247	3	6.12252	0.582489	4.43968	0.440598	173.065
intD	1164	254	0	0.540196	0.227807	3.60765	0.225635	16.7918
intD	1164	254	1	1.02055	0.281904	3.85442	0.26989	22.0929
intD	1164	254	2	1.1927	0.381334	3.79034	0.389006	22.8689
ybcLM	1359	259	0	0.239013	0.446162	4.06776	0.472446	18.8237
ybcLM	1359	259	1	0.0437862	0.432382	4.35315	0.431941	22.5048
ybcLM	1359	259	2	1.41231	0.615217	4.33325	0.65464	9.85159
ybcLM	1359	259	3	1.00046	0.401388	4.83011	0.434903	22.3147
pheP	1377	276	0	7.52808	0.604859	3.35454	0.501687	87.2459
pheP	1377	276	1	1.99107	0.432105	5.8356	0.460225	64.7578
pheP	1377	276	2	2.00314	0.526501	6.14716	0.536906	70.3171
pheP	1377	276	3	2.04148	0.503108	6.43083	0.511205	53.7865
mscM	1248	277	0	1.80063	0.216882	3.84375	0.205549	27.4718
mscM	1248	277	1	1.83913	0.280943	4.2029	0.278724	29.292
mscM	1248	277	2	2.13389	0.427354	4.87337	0.387695	47.2621
mscM	1248	277	3	1.68567	0.491375	5.88878	0.539645	20.8737
nfsB	654	278	0	0.61713	0.19923	7.58078	0.250249	44.7041
nfsB	654	278	1	0.744699	0.168956	7.45509	0.216493	102.531
ybdF	369	279	0	1.47066	0.242428	3.86711	0.255146	27.0717
ybdK	1119	281	0	-0.235006	0.0922108	2.87051	0.0916452	78.1134
ybdK	1119	281	1	0.503235	0.116302	2.91822	0.11131	32.277
ybdK	1119	281	2	0.394586	0.137774	3.25623	0.141561	44.3868
entS	1251	284	0	1.41366	0.547286	6.46548	0.639132	51.2946
entS	1251	284	1	2.00469	0.771004	4.88574	0.657962	67.5372
entS	1251	284	2	0.25658	1.01731	6.67891	1.2016	58.1376
entS	1251	284	3	1.22399	0.790644	5.79449	0.816309	59.9755
fepB	957	285	0	0.815718	0.519603	5.59831	0.634354	57.8635
fepB	957	285	1	1.40956	0.635702	5.93462	0.739994	48.7279
fepB	957	285	2	1.62406	0.954957	5.54054	1.01696	21.8174
cstA	2106	286	0	4.72885	0.151955	3.17118	0.115839	230.158
cstA	2106	286	1	4.67093	0.153697	3.2706	0.117532	306.281
cstA	2106	286	2	4.79565	0.16487	3.47384	0.128655	248.528
cstA	2106	286	3	4.84461	0.172952	3.14443	0.132642	261.288
cstA	2106	286	4	4.70019	0.210959	3.33619	0.162136	471.806
cstA	2106	286	5	4.97221	0.246511	3.86817	0.203509	148.163
cstA	2106	286	6	0.00353925	0.20902	6.17718	0.230218	76.4952
ybdH	1089	288	0	2.03581	0.502558	1.23855	0.446467	47.6578
ybdH	1089	288	1	0.973266	0.509868	3.40837	0.581359	63.334
ybdH	1089	288	2	-0.0987914	0.288741	4.24559	0.316284	51.3331
dsbG	747	291	0	0.784713	0.201602	3.54674	0.214955	28.9154
dsbG	747	291	1	0.313914	0.266973	5.25786	0.325552	92.0189
uspG	429	292	0	-8.04102	0.30373	13.5526	0.305058	1815.85
ybdR	1239	293	0	1.2214	0.661668	6.31564	0.758053	19.0381
ybdR	1239	293	1	1.34838	0.564965	5.68217	0.613816	28.1968
ybdR	1239	293	2	1.49379	0.344219	4.62111	0.377556	47.9371
ybdR	1239	293	3	1.83226	0.365249	3.95828	0.369242	23.0274
rnk	411	294	0	4.58961	0.278201	4.95107	0.240423	146.844
rna	807	295	0	0.700542	0.189331	4.06056	0.200339	26.3575
rna	807	295	1	0.589693	0.169924	3.25948	0.170323	29.7309
pagP	561	300	0	0.777141	0.245454	2.58569	0.249034	28.7917
crcB	384	302	0	0.502031	0.227369	3.32289	0.229053	29.7649
ybeM_1M_2	788	303	0	-0.73441	0.250093	5.71128	0.282306	37.5934
ybeM_1M_2	788	303	1	-0.465977	0.208427	6.07324	0.248744	56.1878
lipA	966	305	0	0.861822	0.0685415	4.17281	0.0705982	118.359
lipA	966	305	1	1.36649	0.0946797	4.20037	0.0950393	90.4334
lipA	966	305	2	0.876085	0.0804643	4.39298	0.0831805	108.434
dacA	1212	307	0	1.67972	0.161325	5.40547	0.162836	142.288
dacA	1212	307	1	2.26741	0.221979	5.79075	0.211632	230.795
dacA	1212	307	2	2.32173	0.23527	5.28084	0.220436	90.1138
dacA	1212	307	3	4.65484	0.315448	5.29988	0.278104	101.817
ybeL	483	308	0	-1.53163	0.0975332	4.81714	0.0924803	574.982
rihA	936	314	0	2.18749	0.18332	3.57195	0.147819	62.6751
rihA	936	314	1	2.43588	0.193803	3.55005	0.159096	99.6863
rihA	936	314	2	3.40285	0.240424	3.52776	0.183253	77.0647
gltIJKL-sroC	3218	315	0	-1.66051	0.104036	15.2235	0.18592	1660.83
gltIJKL-sroC	3218	315	1	-1.42171	0.159392	16.2862	0.307104	912.201
gltIJKL-sroC	3218	315	2	-2.34284	0.132804	17.0636	0.246584	1593.02
gltIJKL-sroC	3218	315	3	30	0.132804	9638.57	0.246584	1593.02
gltIJKL-sroC	3218	315	4	30	0.132804	3	0.246584	1593.02
gltIJKL-sroC	3218	315	5	30	0.132804	3	0.246584	1593.02
gltIJKL-sroC	3218	315	6	30	0.132804	3	0.246584	1593.02
gltIJKL-sroC	3218	315	7	30	0.132804	3	0.246584	1593.02
gltIJKL-sroC	3218	315	8	30	0.132804	3	0.246584	1593.02
gltIJKL-sroC	3218	315	9	30	0.132804	3	0.246584	1593.02
miaB	1425	317	0	1.58702	0.258095	6.78161	0.285653	74.506
miaB	1425	317	1	4.91625	0.271273	5.46682	0.251479	197.328
miaB	1425	317	2	5.01219	0.343092	5.75708	0.33288	96.8596
miaB	1425	317	3	7.11634	0.492989	5.67134	0.48911	83.5768
ubiF	1176	318	0	-0.364599	0.133996	3.90114	0.140177	93.2071
ubiF	1176	318	1	-0.249123	0.129512	3.99335	0.138688	73.63
ubiF	1176	318	2	0.023175	0.164978	4.26757	0.173876	89.7265
asnB	1665	319	0	2.0332	0.314398	4.61296	0.28799	32.2437
asnB	1665	319	1	3.11589	0.350285	4.6153	0.282986	81.2369
asnB	1665	319	2	2.00276	0.363255	5.06006	0.330358	23.9675
asnB	1665	319	3	1.22145	0.242195	4.73789	0.239766	24.6218
asnB	1665	319	4	0.746985	0.337918	5.11698	0.36111	20.4063
nagC	1221	320	0	0.2525	0.119844	4.39979	0.125138	24.9422
nagC	1221	320	1	0.56732	0.158078	3.79477	0.155863	34.3003
nagC	1221	320	2	0.945948	0.129288	3.92824	0.138846	46.362
nagC	1221	320	3	1.69858	0.212964	3.9024	0.198366	14.9054
nagA	1149	321	0	0.553954	0.168096	5.48364	0.18756	65.4107
nagA	1149	321	1	1.44129	0.13513	4.24113	0.142708	43.3878
nagA	1149	321	2	1.85108	0.16049	4.50248	0.16242	37.9844
nagE	1947	322	0	-1.21638	0.251923	6.23615	0.268592	70.2415
nagE	1947	322	1	0.373795	0.207177	6.51178	0.249155	68.5932
nagE	1947	322	2	0.56054	0.214398	6.61465	0.247985	83.9368
nagE	1947	322	3	0.500961	0.208695	6.73162	0.247387	40.6042
nagE	1947	322	4	0.223019	0.282831	7.0267	0.348575	36.9522
nagE	1947	322	5	-0.789262	0.17776	6.93486	0.207197	85.2639
glnS	1665	323	0	1.70466	0.111007	4.00573	0.103437	96.1497
glnS	1665	323	1	2.31581	0.144647	4.39645	0.127663	157.552
glnS	1665	323	2	2.75337	0.127616	4.21952	0.115729	242.049
glnS	1665	323	3	3.52483	0.165192	4.16962	0.134256	260.465
glnS	1665	323	4	3.71314	0.200992	4.21315	0.17031	138.84
ybfF	765	325	0	0.820084	0.257744	4.62813	0.28295	12.6631
ybfF	765	325	1	1.49946	0.226134	4.7014	0.242587	35.2557
seqA-pgm	2212	326	0	1.4884	0.112986	4.08005	0.113662	98.3118
seqA-pgm	2212	326	1	1.50547	0.115868	4.90376	0.113524	90.4504
seqA-pgm	2212	326	2	2.36587	0.129294	5.1096	0.11936	147.071
seqA-pgm	2212	326	3	2.53496	0.14885	5.04398	0.140547	101.424
seqA-pgm	2212	326	4	2.67747	0.123907	5.00698	0.118447	159.395
seqA-pgm	2212	326	5	2.54294	0.151407	5.32596	0.146355	113.779
seqA-pgm	2212	326	6	3.67168	0.155916	5.32935	0.142823	184.599
gltA	1284	338	0	-2.02237	0.0658034	9.30817	0.0798832	2048.3
gltA	1284	338	1	-1.76923	0.0564999	8.82106	0.0676993	2243.24
gltA	1284	338	2	-1.03793	0.0513571	9.01535	0.0669336	2073.81
gltA	1284	338	3	-2.34266	0.0597967	9.47858	0.071368	3062.42
sucABCD	6344	339	0	0.3646	0.0422582	6.247	0.0477812	2844.79
sucABCD	6344	339	1	1.4934	0.0454421	6.24622	0.049823	3263.21
sucABCD	6344	339	2	3.77435	0.0590436	5.55729	0.0523404	3268.85
sucABCD	6344	339	3	8.73528	0.0801347	3.3616	0.0566124	1290.79
sucABCD	6344	339	4	8.7287	0.0794096	3.46544	0.0568513	2033.74
sucABCD	6344	339	5	8.71756	0.0966693	3.54369	0.0690813	1616.39
sucABCD	6344	339	6	8.98008	0.0854651	3.44443	0.0627076	897.455
sucABCD	6344	339	7	9.89621	0.0628702	3.29832	0.0510881	946.927
sucABCD	6344	339	8	9.61664	0.0701544	3.43782	0.0560368	609.643
sucABCD	6344	339	9	11.6842	0.137692	2.80598	0.0906382	913.133
sucABCD	6344	339	10	12.0164	0.119866	2.71907	0.0827473	1550.24
sucABCD	6344	339	11	11.537	0.144363	3.10952	0.0988272	862.704
sucABCD	6344	339	12	12.367	0.0967466	2.75795	0.0725193	2231.54
sucABCD	6344	339	13	11.4667	0.115678	3.41905	0.0833822	604.44
sucABCD	6344	339	14	12.4757	0.0906396	3.10252	0.0743588	262.346
sucABCD	6344	339	15	12.7062	0.0914142	2.81392	0.0745516	289.663
sucABCD	6344	339	16	12.5819	0.0947639	3.05459	0.0787428	413.642
sucABCD	6344	339	17	12.893	0.0841634	3.2881	0.0777605	1055.66
sucABCD	6344	339	18	12.7176	0.0813713	3.5105	0.0754392	6030.18
sucABCD	6344	339	19	12.4562	0.0941985	3.61336	0.0845126	5228.72
sucABCD	6344	339	20	12.1823	0.0931151	3.83894	0.0826034	14487.9
mngR	723	340	0	0.0913783	0.508545	4.64572	0.556711	29.1916
mngR	723	340	1	1.56479	0.887762	7.80229	1.07341	23.962
cydAB	2724	342	0	1.43724	0.0722097	9.53802	0.102605	1073.9
cydAB	2724	342	1	2.65901	0.0907042	9.914	0.126742	1951.48
cydAB	2724	342	2	3.13732	0.0988216	10.26	0.130723	3076.32
cydAB	2724	342	3	4.98735	0.108956	9.58267	0.146701	2443.94
cydAB	2724	342	4	7.25399	0.108044	8.15644	0.137287	3299.16
cydAB	2724	342	5	6.42671	0.141702	8.92164	0.175797	1554.17
cydAB	2724	342	6	6.50035	0.143906	9.1424	0.183699	886.872
cydAB	2724	342	7	6.66627	0.142189	9.07823	0.183682	394.979
cydAB	2724	342	8	5.49035	0.113844	10.7759	0.176409	435.436
ybgC-tolQRA	2856	343	0	0.795318	0.106314	4.06353	0.111962	66.8049
ybgC-tolQRA	2856	343	1	1.50126	0.16701	4.01687	0.163541	58.0104
ybgC-tolQRA	2856	343	2	1.50012	0.177153	4.50136	0.172221	95.7267
ybgC-tolQRA	2856	343	3	1.75447	0.171583	4.74953	0.174563	82.2933
ybgC-tolQRA	2856	343	4	2.21226	0.26568	4.40738	0.238429	38.1173
ybgC-tolQRA	2856	343	5	0.264508	0.186558	5.45348	0.199161	53.1053
ybgC-tolQRA	2856	343	6	-0.655696	0.21577	5.83427	0.225969	80.6195
ybgC-tolQRA	2856	343	7	1.16184	0.312913	5.61744	0.334474	31.8809
ybgC-tolQRA	2856	343	8	0.30231	0.205882	6.36303	0.226911	69.2689
tolB-pal-ybgF	2650	344	0	1.73201	0.112686	5.6845	0.114632	216.279
tolB-pal-ybgF	2650	344	1	1.32586	0.103308	5.50095	0.10815	200.115
tolB-pal-ybgF	2650	344	2	2.35889	0.123078	5.85461	0.118586	279.455
tolB-pal-ybgF	2650	344	3	-0.555181	0.0821005	7.93526	0.103528	425.919
tolB-pal-ybgF	2650	344	4	-0.77282	0.069806	8.69026	0.0905799	713.775
tolB-pal-ybgF	2650	344	5	-2.24549	0.0913105	10.0413	0.113936	1268.09
tolB-pal-ybgF	2650	344	6	4.43268	0.116579	4.70761	0.0954163	1294.56
tolB-pal-ybgF	2650	344	7	5.20999	0.1318	4.30596	0.111888	245.662
lysT-valT-lysW	365	345	0	1.14186	0.099868	7.04554	0.12154	266.86
ybgS	381	349	0	-10	0.552404	37.8494	1.2777	1351.44
aroG	1053	350	0	1.33253	0.115259	3.75283	0.117595	75.3795
aroG	1053	350	1	2.01198	0.142694	3.43737	0.114607	137.148
aroG	1053	350	2	2.0003	0.152687	3.55381	0.122389	161.283
gpmA	753	351	0	-1.65055	0.0675406	7.088	0.0742327	886.417
gpmA	753	351	1	-2.06024	0.0732886	7.14393	0.0776871	1451.81
ybhC	1284	361	0	2.04543	0.327033	4.50232	0.287385	66.5672
ybhC	1284	361	1	4.43588	0.473729	3.95158	0.364119	83.6058
ybhC	1284	361	2	2.86113	0.286641	4.34402	0.272721	49.0179
ybhC	1284	361	3	2.0543	0.355314	4.62026	0.318624	42.9959
ybhB	477	362	0	0.270905	0.105156	5.46356	0.117711	107.135
uvrB	2022	365	0	0.0307602	0.114683	4.55036	0.119792	66.3272
uvrB	2022	365	1	0.548651	0.114188	4.68746	0.12083	72.9086
uvrB	2022	365	2	0.555229	0.121769	5.0383	0.131028	48.6992
uvrB	2022	365	3	0.124852	0.120681	4.93826	0.128881	91.1135
uvrB	2022	365	4	0.334268	0.116891	5.18214	0.128217	70.4017
uvrB	2022	365	5	-0.0574523	0.10312	5.12243	0.112904	104.551
ybhK	909	366	0	1.33923	0.203317	3.55118	0.20878	44.4444
ybhK	909	366	1	1.00219	0.245914	3.76203	0.249437	35.6801
ybhK	909	366	2	1.73297	0.292278	4.76584	0.300417	26.5767
ybhL	705	367	0	-1.25854	0.107805	4.55193	0.105222	486.569
ybhL	705	367	1	-1.20253	0.0972446	4.4024	0.0945607	590.001
rhlE	1365	369	0	1.46697	0.719855	5.74806	0.881284	90.6324
rhlE	1365	369	1	1.02015	0.707973	5.00014	0.782488	58.1677
rhlE	1365	369	2	1.72719	0.700363	4.26418	0.734969	49.8425
rhlE	1365	369	3	1.25747	0.805361	7.22369	0.974885	38.031
ybiA	483	370	0	2.00019	0.554793	5.07	0.495059	19.9928
dinG	2151	371	0	-0.112771	0.214127	4.32342	0.237587	57.4687
dinG	2151	371	1	0.391939	0.202623	3.23336	0.214327	46.3544
dinG	2151	371	2	0.99314	0.228759	3.4461	0.255362	82.1692
dinG	2151	371	3	0.580133	0.271365	3.69232	0.283668	39.4239
dinG	2151	371	4	0.981371	0.280805	4.15469	0.31592	41.2727
dinG	2151	371	5	0.546526	0.335976	4.58382	0.361837	55.1941
dinG	2151	371	6	1.37244	0.324762	4.67565	0.359594	22.541
ybiB	963	372	0	-0.158254	0.127857	6.7011	0.158025	120.525
ybiB	963	372	1	-0.397197	0.1478	6.88197	0.181934	104.656
ybiB	963	372	2	-0.380513	0.160665	7.45728	0.205546	83.0445
ybiC	1086	373	0	1.90239	0.192817	4.70868	0.19257	40.7505
ybiC	1086	373	1	1.76139	0.199858	4.80689	0.196983	87.7103
ybiC	1086	373	2	1.94148	0.167865	4.59765	0.165351	51.8282
ybiX	678	376	0	0.478905	0.393201	4.56974	0.441192	54.5641
ybiX	678	376	1	0.0896971	0.307369	3.99604	0.322927	32.6029
dps	504	379	0	-2.38261	0.0338124	7.9216	0.0365338	6094.57
rhtA	888	380	0	1.42628	0.700329	4.12504	0.7249	23.6857
rhtA	888	380	1	1.00187	1.51335	9.85198	2.25508	57.9257
ompX	516	381	0	-0.337588	0.0278125	4.71675	0.030612	992.077
mntR-ybiR	1583	385	0	0.197488	0.130664	2.90173	0.130708	86.9567
mntR-ybiR	1583	385	1	1.02687	0.170148	2.71504	0.16266	70.292
mntR-ybiR	1583	385	2	1.50323	0.242839	2.88743	0.242726	93.1656
mntR-ybiR	1583	385	3	1.44556	0.332161	3.64942	0.351873	56.1654
mntR-ybiR	1583	385	4	1.74551	0.393548	3.92889	0.387306	50.3743
ybiS	921	386	0	0.628444	0.144896	4.18367	0.15463	79.6955
ybiS	921	386	1	2.03025	0.190699	4.2319	0.190192	159.055
ybiS	921	386	2	0.500605	0.212111	8.17619	0.288523	137.19
ybiT	1593	387	0	16.0652	0.212111	3.55E-15	0.288523	137.19
ybiT	1593	387	1	11.5417	0.59439	2.97218	0.39527	395.34
ybiT	1593	387	2	12.3091	0.537601	2.85814	0.406385	443.527
ybiT	1593	387	3	12.1989	0.695641	3.24026	0.554446	213.15
ybiT	1593	387	4	12.0633	0.73898	3.81368	0.638737	161.88
ybiU	1266	388	0	0.492693	0.936638	11.1344	1.54873	44.1246
ybiU	1266	388	1	1.38731	0.901302	10.1551	1.33643	31.7113
ybiU	1266	388	2	-2.07863	1.06423	11.7332	1.5082	28.5962
ybiU	1266	388	3	-0.543178	0.762447	10.249	1.13146	24.6859
ybiV	816	389	0	2.41133	0.452055	5.59067	0.450609	30.8444
ybiV	816	389	1	3.38467	0.533521	5.73147	0.566234	52.4464
fsaA	663	390	0	0.333264	0.466379	4.28883	0.505075	27.6492
fsaA	663	390	1	1.19253	0.647405	3.8963	0.710195	48.0763
moeAB	1985	391	0	0.391509	0.206032	3.8568	0.221826	26.8509
moeAB	1985	391	1	0.232955	0.164854	3.34529	0.172947	79.477
moeAB	1985	391	2	0.327164	0.191058	3.69283	0.199413	21.1982
moeAB	1985	391	3	0.56334	0.214524	4.53635	0.232559	96.2848
moeAB	1985	391	4	1.16531	0.227253	4.03767	0.231366	35.6063
moeAB	1985	391	5	1.40019	0.235035	3.76917	0.243956	14.3304
iaaA-gsiABCD	6234	392	0	-0.601192	0.105932	3.75076	0.103796	82.931
iaaA-gsiABCD	6234	392	1	-0.323174	0.106176	3.94871	0.110403	96.1831
iaaA-gsiABCD	6234	392	2	-0.25687	0.108206	4.15116	0.111857	58.2825
iaaA-gsiABCD	6234	392	3	-0.481379	0.122473	4.28006	0.125601	70.7876
iaaA-gsiABCD	6234	392	4	-0.310623	0.143908	4.47549	0.150339	31.3669
iaaA-gsiABCD	6234	392	5	0.844952	0.16161	4.71959	0.166824	59.4947
iaaA-gsiABCD	6234	392	6	1.6484	0.197581	4.2582	0.190759	28.2786
iaaA-gsiABCD	6234	392	7	1.91983	0.243689	4.46963	0.247344	19.2445
iaaA-gsiABCD	6234	392	8	2.00052	0.230441	4.47725	0.192004	37.1459
iaaA-gsiABCD	6234	392	9	6.81048	0.279797	3.94916	0.213275	40.8083
iaaA-gsiABCD	6234	392	10	6.23789	0.308522	3.79972	0.212925	101.237
iaaA-gsiABCD	6234	392	11	7.06291	0.433713	7.97363	0.528471	52.6703
iaaA-gsiABCD	6234	392	12	7.26717	0.223802	3.66426	0.175897	30.6641
iaaA-gsiABCD	6234	392	13	6.79071	0.289162	4.1675	0.225316	67.4836
iaaA-gsiABCD	6234	392	14	6.77102	0.275514	3.61753	0.20661	170.384
iaaA-gsiABCD	6234	392	15	6.86925	0.365899	3.85841	0.280212	25.2627
iaaA-gsiABCD	6234	392	16	7.28717	0.295903	3.35297	0.225741	38.6174
iaaA-gsiABCD	6234	392	17	6.54031	0.477751	3.93088	0.352114	20.7541
iaaA-gsiABCD	6234	392	18	6.9961	0.586677	4.2578	0.471654	79.5429
iaaA-gsiABCD	6234	392	19	7.05777	0.879413	5.01344	0.814027	34.9568
rimO	1326	394	0	8.40142	0.879413	5.33E-15	0.814027	34.9568
rimO	1326	394	1	5.79841	0.459057	3.45507	0.410299	82.611
rimO	1326	394	2	6.21168	1.36056	5.28196	1.20547	103.137
rimO	1326	394	3	6.01587	1.23952	4.8452	1.00507	64.2135
bssR	384	395	0	-10	0.742866	24.6485	1.171	753.902
dacC	1203	396	0	-0.00063462	0.0349025	2.6037	0.0353661	257.673
dacC	1203	396	1	-0.0896889	0.0406762	2.86867	0.0412801	189.327
dacC	1203	396	2	-0.0438675	0.0401486	2.77031	0.0410168	252.434
dacC	1203	396	3	-0.0525318	0.0412783	2.93348	0.042745	298.107
deoR	759	397	0	1.41084	0.120684	4.83171	0.130598	297.729
deoR	759	397	1	1.51781	0.210844	4.71925	0.212045	119.354
ybjG	597	398	0	-0.429793	0.0744869	6.12151	0.0911269	972.148
cmr	1233	399	0	0.988984	0.577933	5.85298	0.702546	50.4002
cmr	1233	399	1	1.20985	0.577703	4.04943	0.657487	65.8072
cmr	1233	399	2	1.88292	0.653862	4.55276	0.707377	44.7751
cmr	1233	399	3	2.01984	0.505433	3.66813	0.4865	18.7705
ybjJI	2024	401	0	2.22378	0.445563	4.72193	0.470509	58.8917
ybjJI	2024	401	1	2.01319	0.659249	6.94604	0.735111	80.1696
ybjJI	2024	401	2	1.52947	0.631082	6.18831	0.704469	78.6792
ybjJI	2024	401	3	2.0172	0.504626	6.23655	0.519378	65.9064
ybjJI	2024	401	4	4.2633	0.636782	4.88151	0.519414	30.8315
ybjJI	2024	401	5	3.30648	0.456843	4.80722	0.384616	34.4108
ybjK	537	402	0	0.208065	0.256544	3.26174	0.253827	19.8588
ybjL	1686	404	0	-0.551062	0.352925	7.55841	0.47207	84.1261
ybjL	1686	404	1	1.50464	0.36675	4.10322	0.365711	57.441
ybjL	1686	404	2	1.46398	0.333818	3.77358	0.370087	58.5302
ybjL	1686	404	3	2.19195	0.649933	5.48554	0.629831	38.9711
ybjL	1686	404	4	1.35332	0.4713	5.18634	0.535077	71.3613
ybjM	378	405	0	0.99271	0.611306	5.02551	0.728641	54.7071
artJ	732	409	0	1.07589	0.254925	5.89747	0.275606	5.92168
artJ	732	409	1	2.01765	0.386227	5.15393	0.35029	7.7171
artPIQM	2869	410	0	1.20661	0.0877207	2.962	0.0870271	177.398
artPIQM	2869	410	1	1.56803	0.106159	3.20975	0.0985361	227.163
artPIQM	2869	410	2	0.714123	0.0851296	3.75201	0.0883424	54.9368
artPIQM	2869	410	3	0.355775	0.0651011	4.05689	0.0667669	50.7622
artPIQM	2869	410	4	0.359149	0.0809955	4.32504	0.0857797	72.7992
artPIQM	2869	410	5	1.54357	0.101134	3.60232	0.0950556	94.6225
artPIQM	2869	410	6	1.73995	0.112698	3.65105	0.108772	50.4151
artPIQM	2869	410	7	1.64928	0.131469	3.8954	0.125107	59.2116
artPIQM	2869	410	8	2.18906	0.183263	3.96671	0.157467	34.6613
ybjP	516	411	0	-0.859233	0.0846571	4.23594	0.0839446	248.377
aqpZ	696	413	0	-0.702979	0.508529	7.19136	0.648338	87.0937
aqpZ	696	413	1	-0.648969	0.468313	8.61856	0.64599	42.3131
clpS	321	415	0	-1.79579	0.147671	9.9441	0.194149	236.3
clpA	2277	416	0	-3.23238	0.141478	20.1244	0.282786	1353.81
clpA	2277	416	1	-5.28579	0.197073	22.0548	0.365161	1701.56
clpA	2277	416	2	-4.488	0.169587	21.7494	0.329611	1898.59
clpA	2277	416	3	-5.26967	0.181323	21.2788	0.326188	1847.89
clpA	2277	416	4	-3.86194	0.173049	21.7772	0.353212	1365.86
clpA	2277	416	5	-7.47104	0.205595	23.2741	0.343658	3237.49
clpA	2277	416	6	-7.64516	0.211524	23.27	0.349431	2590.76
aat	705	419	0	2.22357	0.224907	4.37351	0.1987	31.4801
aat	705	419	1	3.18179	0.430021	4.55569	0.365514	44.3073
trxB	966	420	0	10.474	0.430021	3.55E-15	0.365514	44.3073
trxB	966	420	1	6.37598	0.23186	3.85645	0.171015	221.851
trxB	966	420	2	6.52733	0.183061	3.76404	0.135355	120.367
lrp	495	421	0	1.03935	0.10787	6.78205	0.121222	201.71
ftsK	3990	422	0	0.27226	0.128532	4.25676	0.132382	44.3358
ftsK	3990	422	1	1.23965	0.168088	4.21596	0.167048	22.2452
ftsK	3990	422	2	1.41867	0.200911	4.35555	0.211526	21.9266
ftsK	3990	422	3	-2.09049	0.404785	12.1836	0.612172	127.275
ftsK	3990	422	4	1.68908	0.240637	4.35314	0.233213	24.2858
ftsK	3990	422	5	2.00003	0.27408	4.59783	0.25825	19.8486
ftsK	3990	422	6	0.819165	0.172921	4.64662	0.178729	47.9679
ftsK	3990	422	7	2.00371	0.237876	4.72095	0.211292	34.5196
ftsK	3990	422	8	2.66991	0.205486	4.20504	0.177042	79.1023
ftsK	3990	422	9	2.31086	0.258434	4.3983	0.223085	41.5173
ftsK	3990	422	10	1.34989	0.210431	5.12084	0.215194	69.5651
ftsK	3990	422	11	0.0406878	0.187112	5.87483	0.193577	93.8993
ftsK	3990	422	12	-0.134786	0.177673	6.12212	0.199928	79.1054
lolA-rarA	1969	423	0	-0.840491	0.176071	6.39377	0.193835	76.9776
lolA-rarA	1969	423	1	-0.429631	0.152793	6.79462	0.180212	99.5098
lolA-rarA	1969	423	2	1.95831	0.230764	6.54452	0.253789	98.5919
lolA-rarA	1969	423	3	2.21558	0.290069	5.85919	0.268986	83.9572
lolA-rarA	1969	423	4	7.39567	0.308994	3.59562	0.248767	53.6897
lolA-rarA	1969	423	5	9.00256	0.375116	3.1534	0.266279	54.382
serS	1293	424	0	0.495028	0.061265	4.0589	0.0667161	342.042
serS	1293	424	1	0.735753	0.0705123	4.0376	0.0737276	233.663
serS	1293	424	2	1.45269	0.0834197	4.19264	0.0856133	163.421
serS	1293	424	3	1.71325	0.112225	4.55903	0.109173	210.52
dmsABC	3938	425	0	0.971019	0.849948	6.80291	1.05579	26.395
dmsABC	3938	425	1	2.00332	1.42443	9.19998	1.82453	28.8968
dmsABC	3938	425	2	-1.96502	0.878503	7.0052	0.83198	48.021
dmsABC	3938	425	3	0.983735	0.836619	6.95337	0.982574	27.8041
dmsABC	3938	425	4	3.12047	1.18028	7.27973	1.23669	17.9812
dmsABC	3938	425	5	-1.22454	0.619504	6.63917	0.675445	14.9593
dmsABC	3938	425	6	-2.00285	0.860076	8.26474	0.968877	20.3179
dmsABC	3938	425	7	-3.26088	1.11814	8.88158	1.17271	24.8182
dmsABC	3938	425	8	-5.33449	1.64843	11.1604	1.68902	43.3552
dmsABC	3938	425	9	-0.919146	0.669656	8.82962	0.89312	42.0329
dmsABC	3938	425	10	-0.948845	0.644229	8.68563	0.834702	38.0127
dmsABC	3938	425	11	-0.672558	0.495447	9.30118	0.692367	36.2871
dmsABC	3938	425	12	-1.17006	0.470332	9.85304	0.653599	51.2512
ycaC	627	426	0	-10	0.7549	40.8232	1.99679	2043.17
ycaC	627	426	1	-10	0.747975	44.5716	2.13633	2289.84
ycaD	1149	427	0	0.280862	1.27447	8.55311	1.61597	69.5787
ycaD	1149	427	1	0.999403	0.486602	3.61815	0.565568	94.6705
ycaD	1149	427	2	2.00113	0.716923	5.27038	0.749945	53.9146
ycaN	909	429	0	1.59231	0.46043	3.67772	0.413036	13.935
ycaN	909	429	1	0.776355	0.462391	4.40745	0.45555	24.1888
ycaN	909	429	2	1.21865	0.5474	4.47301	0.597488	16.9458
pflA	741	431	0	0.381804	0.116049	4.19575	0.126155	60.4356
pflA	741	431	1	0.418914	0.111098	4.32388	0.121373	60.5242
ycaO	1761	432	0	7.02245	0.65774	2.96512	0.503954	53.0242
ycaO	1761	432	1	6.42405	0.826007	3.73883	0.606221	49.8614
ycaO	1761	432	2	9.16199	0.645208	2.50573	0.459998	68.7389
ycaO	1761	432	3	8.99643	0.839042	3.29565	0.624931	41.3782
ycaO	1761	432	4	7.91689	0.781215	4.4754	0.778076	53.8294
ycaP	693	433	0	0.902777	0.181351	2.73474	0.187694	18.6492
ycaP	693	433	1	0.244513	0.182978	3.07541	0.186503	45.5381
ycaR-kdsB	926	436	0	-0.125168	0.118734	3.69277	0.123471	46.5264
ycaR-kdsB	926	436	1	-0.116907	0.120084	3.86451	0.127041	83.5216
ycaR-kdsB	926	436	2	0.573494	0.153606	4.41531	0.160449	46.651
smtA-mukFEB	7250	437	0	0.500032	0.171574	3.70408	0.177787	37.3329
smtA-mukFEB	7250	437	1	1.42425	0.152982	4.12655	0.158598	70.788
smtA-mukFEB	7250	437	2	2.06091	0.193674	4.30282	0.164528	84.6454
smtA-mukFEB	7250	437	3	2.00478	0.218645	4.41761	0.187475	88.9139
smtA-mukFEB	7250	437	4	1.99774	0.213733	4.40332	0.215344	23.6073
smtA-mukFEB	7250	437	5	2.72463	0.307221	3.71443	0.270414	38.0323
smtA-mukFEB	7250	437	6	2.47833	0.259275	4.21553	0.229724	22.7016
smtA-mukFEB	7250	437	7	3.02858	0.229563	3.82223	0.166098	53.0465
smtA-mukFEB	7250	437	8	3.26387	0.205601	3.96577	0.161188	42.5368
smtA-mukFEB	7250	437	9	3.87193	0.223665	4.77592	0.199898	31.6701
smtA-mukFEB	7250	437	10	3.7313	0.218889	4.70648	0.190527	47.253
smtA-mukFEB	7250	437	11	5.12543	0.204432	3.8861	0.165206	43.6713
smtA-mukFEB	7250	437	12	7.07679	0.262319	3.44956	0.1977	27.0109
smtA-mukFEB	7250	437	13	6.84751	0.282843	3.30929	0.203354	75.4617
smtA-mukFEB	7250	437	14	6.45829	0.301735	3.73254	0.213357	116.442
smtA-mukFEB	7250	437	15	6.96192	0.286015	3.82226	0.221036	111.732
smtA-mukFEB	7250	437	16	6.2959	0.314824	3.63324	0.221871	398.069
smtA-mukFEB	7250	437	17	6.80014	0.215446	3.57716	0.156284	709.57
smtA-mukFEB	7250	437	18	5.1631	0.306171	5.9805	0.304607	518.959
smtA-mukFEB	7250	437	19	5.66345	0.208357	4.64245	0.192039	453.655
smtA-mukFEB	7250	437	20	5.30811	0.246858	4.99738	0.225037	644.91
smtA-mukFEB	7250	437	21	7.053	0.302858	4.3853	0.251326	487.226
smtA-mukFEB	7250	437	22	6.75626	0.24889	4.27392	0.199173	989.364
smtA-mukFEB	7250	437	23	4.73642	0.281248	5.5329	0.252861	648.067
ycbB	1848	438	0	-0.0365695	0.054408	2.68788	0.0555227	234.422
ycbB	1848	438	1	0.37252	0.0722679	2.8351	0.0743063	164.296
ycbB	1848	438	2	0.471942	0.0744956	2.9752	0.0794694	179.8
ycbB	1848	438	3	1.00864	0.0992542	2.97668	0.0984651	173.2
ycbB	1848	438	4	1.06442	0.0965564	3.5064	0.0959414	169.576
ycbB	1848	438	5	0.573531	0.0946429	3.61156	0.0957832	83.5653
ycbKL	1223	439	0	1.93677	0.0503391	3.87687	0.0480579	603.76
ycbKL	1223	439	1	1.66404	0.0659755	3.94465	0.0623841	260.292
ycbKL	1223	439	2	2.09463	0.0929517	4.09559	0.0777059	492.642
ycbKL	1223	439	3	2.0026	0.120404	4.3153	0.103905	185.151
aspC	1191	440	0	6.15578	0.23927	5.94956	0.213017	262.378
aspC	1191	440	1	7.46657	0.159416	5.11493	0.151618	83.2832
aspC	1191	440	2	9.07034	0.159763	4.50432	0.137011	182.765
ompF	1089	441	0	-2.4748	0.0311838	9.19355	0.0363733	5446.57
ompF	1089	441	1	-1.50761	0.0286763	8.86219	0.0361288	5054.97
ompF	1089	441	2	-0.919718	0.0241544	9.0552	0.0326192	3283.84
asnS	1401	442	0	1.50293	0.0904045	4.2186	0.0862567	233.588
asnS	1401	442	1	1.82848	0.107673	4.30316	0.106209	262.459
asnS	1401	442	2	1.83039	0.109925	4.26982	0.109124	145.478
asnS	1401	442	3	1.31675	0.103839	5.03523	0.111817	84.4445
pncB	1203	443	0	1.49949	0.155989	3.96784	0.158714	98.1661
pncB	1203	443	1	1.99828	0.200953	4.32782	0.200097	190.282
pncB	1203	443	2	2.89179	0.226098	3.83589	0.207053	142.752
pncB	1203	443	3	2.41928	0.391396	7.92784	0.475758	27.4277
pepN	2613	444	0	4.3793	0.201166	5.624	0.178333	247.055
pepN	2613	444	1	1.48929	0.184485	7.42344	0.223337	145.463
pepN	2613	444	2	2.9911	0.178648	7.02802	0.198923	184.59
pepN	2613	444	3	2.16993	0.184385	7.50178	0.197826	235.642
pepN	2613	444	4	-0.195795	0.114521	7.99083	0.148463	306.612
pepN	2613	444	5	-0.885929	0.130372	8.48848	0.163652	278.355
pepN	2613	444	6	-2.60022	0.164851	9.06636	0.183795	316.252
pepN	2613	444	7	-2.19355	0.15493	9.61965	0.185664	413.401
rlmL-uup	4028	448	0	1.406	0.204204	4.27049	0.218771	106.203
rlmL-uup	4028	448	1	1.99947	0.238579	4.21131	0.228412	102.265
rlmL-uup	4028	448	2	2.15614	0.296949	4.36811	0.264856	90.4668
rlmL-uup	4028	448	3	2.00363	0.313875	4.26182	0.292676	77.7536
rlmL-uup	4028	448	4	0.819294	0.21485	4.70985	0.224592	69.5527
rlmL-uup	4028	448	5	0.0301958	0.2455	5.12499	0.237349	99.3326
rlmL-uup	4028	448	6	-0.367808	0.232454	5.53813	0.245785	83.3927
rlmL-uup	4028	448	7	2.2548	0.334476	4.392	0.299553	32.604
rlmL-uup	4028	448	8	3.9247	0.339557	4.36712	0.311189	30.8452
rlmL-uup	4028	448	9	4.68043	0.471573	4.92785	0.406494	13.9533
rlmL-uup	4028	448	10	2.09183	0.269542	4.69903	0.230328	36.4513
rlmL-uup	4028	448	11	0.654479	0.232886	5.79664	0.245865	59.5566
rlmL-uup	4028	448	12	-0.842051	0.190502	5.60061	0.195807	79.9243
pqiAB	2899	449	0	-0.932304	0.232405	4.9617	0.237859	70.443
pqiAB	2899	449	1	0.887982	0.303247	5.63988	0.355538	32.6604
pqiAB	2899	449	2	1.98397	0.382309	5.51183	0.404682	33.8266
pqiAB	2899	449	3	1.47008	0.351026	5.56415	0.387602	54.9542
pqiAB	2899	449	4	1.17296	0.295072	6.14657	0.326297	26.1306
pqiAB	2899	449	5	2.0006	0.316133	5.95555	0.308491	29.9666
pqiAB	2899	449	6	4.89249	0.350128	4.81418	0.297873	39.5673
pqiAB	2899	449	7	1.96538	0.308436	5.94473	0.327628	27.7893
pqiAB	2899	449	8	1.84003	0.273853	5.93942	0.289081	72.9951
ymbA	549	450	0	-1.19927	0.351555	10.0687	0.472891	59.6615
fabA	519	452	0	1.38433	0.0842392	5.60513	0.0875406	637.413
ycbZ	1761	453	0	0.996615	0.160581	3.49527	0.165931	50.1099
ycbZ	1761	453	1	1.14057	0.274395	3.69945	0.275009	47.4728
ycbZ	1761	453	2	2.01545	0.438991	3.65696	0.38405	62.0726
ycbZ	1761	453	3	0.0534508	0.16166	3.16986	0.158606	49.3749
ycbZ	1761	453	4	0.668862	0.139337	2.74565	0.137815	56.378
matP	453	454	0	0.712982	0.212118	4.77692	0.225958	36.4618
ompA	1041	455	0	-1.77926	0.0240669	7.79315	0.0276637	9188.89
ompA	1041	455	1	-1.00444	0.0206875	8.08293	0.0262804	7504.06
ompA	1041	455	2	-1.07244	0.0212694	7.80828	0.026301	7485.97
sulA	510	456	0	-9.78667	1.22546	16.459	1.31241	240.582
helD	2055	457	0	0.622934	0.200308	2.95062	0.203683	53.4215
helD	2055	457	1	0.782667	0.196133	3.0485	0.204231	48.2963
helD	2055	457	2	0.997834	0.181856	3.3802	0.198133	58.388
helD	2055	457	3	0.0335857	0.190596	3.78905	0.185544	31.6694
helD	2055	457	4	0.737345	0.190408	3.96085	0.197738	21.654
helD	2055	457	5	-0.288459	0.160789	4.09377	0.166564	29.082
mgsA	459	458	0	-0.517967	0.0960827	4.85415	0.0977516	139.823
yccU	414	460	0	-1.51536	0.207496	10.6744	0.297384	220.194
hspQ	318	461	0	-2.36046	0.102103	11.3394	0.140278	892.189
rlmI	1191	462	0	2.00163	0.288174	5.58971	0.277392	102.806
rlmI	1191	462	1	4.98867	0.33558	4.16586	0.286127	180.977
rlmI	1191	462	2	5.43088	0.36356	3.93054	0.31812	113.469
yccA	660	463	0	1.76594	0.0781594	5.18261	0.0795748	311.619
yccA	660	463	1	2.38395	0.0830413	5.14646	0.0771881	647.542
hyaABCDEF	5468	465	0	1.01846	0.652997	3.07023	0.609356	30.2958
hyaABCDEF	5468	465	1	2.02738	0.524042	2.48175	0.423599	65.4329
hyaABCDEF	5468	465	2	2.00264	0.58973	3.20995	0.541946	41.2238
hyaABCDEF	5468	465	3	2.74064	0.607948	4.16239	0.602444	69.7867
hyaABCDEF	5468	465	4	2.11997	0.488072	3.50097	0.392209	32.9086
hyaABCDEF	5468	465	5	3.27142	0.583572	3.43558	0.469238	41.86
hyaABCDEF	5468	465	6	2.53515	0.672729	3.93808	0.674168	31.0519
hyaABCDEF	5468	465	7	4.31626	1.15274	5.27252	0.98802	29.1111
hyaABCDEF	5468	465	8	4.34892	1.35687	5.8071	1.26536	42.1097
hyaABCDEF	5468	465	9	5.51672	0.706031	3.19227	0.662906	39.732
hyaABCDEF	5468	465	10	3.53167	0.991236	5.9209	0.980252	30.9342
hyaABCDEF	5468	465	11	4.67756	0.775834	3.21786	0.612827	23.4649
hyaABCDEF	5468	465	12	5.94008	0.522718	3.62105	0.490288	40.6681
hyaABCDEF	5468	465	13	2.00317	0.746179	5.84556	0.792177	36.1301
hyaABCDEF	5468	465	14	4.72103	1.01179	5.04238	0.915672	25.462
hyaABCDEF	5468	465	15	5.31308	0.89562	3.6479	1.11444	31.0798
hyaABCDEF	5468	465	16	5.4455	0.999662	4.56301	0.957571	38.112
hyaABCDEF	5468	465	17	5.00799	0.833554	2.98884	0.704269	36.8764
gfcA	306	466	0	0.46338	0.508056	9.28233	0.756742	27.0088
ymcE-gnsA	394	470	0	1.99778	0.70713	5.53863	0.781075	25.7873
torS	2745	472	0	1.34197	0.555557	3.7323	0.589861	40.5829
torS	2745	472	1	1.14374	0.62103	4.04317	0.633849	39.53
torS	2745	472	2	1.40227	0.569751	3.8149	0.618925	25.0128
torS	2745	472	3	1.50124	0.825562	4.72056	0.853053	36.3471
torS	2745	472	4	1.00523	0.69318	5.00713	0.753274	35.2783
torS	2745	472	5	-0.361378	0.321535	3.23266	0.310106	22.2325
torS	2745	472	6	1.94203	0.65969	4.10132	0.764992	35.3871
torS	2745	472	7	2.00166	0.505786	2.48669	0.479533	31.3466
torS	2745	472	8	0.0711706	0.887799	6.40521	1.09602	41.101
cbpAM	1226	474	0	0.109233	0.0858657	2.76123	0.0817774	88.3568
cbpAM	1226	474	1	0.490687	0.072942	2.68236	0.0742173	67.8075
cbpAM	1226	474	2	0.738168	0.0875849	2.98478	0.0902162	129.881
cbpAM	1226	474	3	0.606531	0.0955612	3.5495	0.0976586	50.4156
agp	1242	476	0	-9.22925	0.745648	36.3732	1.69694	524.905
agp	1242	476	1	-6.47043	0.648657	36.8108	1.77497	496.274
agp	1242	476	2	-9.28848	0.846186	40.0096	2.10518	490.786
agp	1242	476	3	-8.63491	0.941813	44.5533	2.70356	453.052
wrbA-yccJ	845	477	0	-1.3233	0.0975796	9.18377	0.127989	474.295
wrbA-yccJ	845	477	1	-3.24042	0.1717	13.8166	0.252368	568.752
rutR	639	479	0	0.55322	0.366429	5.06028	0.402967	39.4523
rutR	639	479	1	1.31207	0.302273	5.57702	0.337672	11.0669
putA	3963	480	0	2.64673	0.143981	3.8705	0.134691	415.666
putA	3963	480	1	2.73264	0.130115	3.47618	0.124893	299.578
putA	3963	480	2	3.36961	0.215681	3.64886	0.183665	275.889
putA	3963	480	3	3.29828	0.234988	4.10654	0.202519	151.711
putA	3963	480	4	3.45615	0.185278	3.71003	0.158784	169.258
putA	3963	480	5	3.59186	0.158177	3.62811	0.137347	107.831
putA	3963	480	6	3.80089	0.145358	4.00369	0.130504	89.4675
putA	3963	480	7	3.92859	0.128874	3.64452	0.115249	131.246
putA	3963	480	8	5.1275	0.185892	3.7194	0.159827	52.5411
putA	3963	480	9	5.77863	0.173769	4.04955	0.165203	80.4515
putA	3963	480	10	5.30314	0.190192	3.82958	0.169313	81.3135
putA	3963	480	11	5.98332	0.152597	3.86873	0.148251	60.4931
putA	3963	480	12	6.02381	0.332435	4.26976	0.247331	58.0208
putP	1509	481	0	2.42947	0.172283	4.11275	0.156952	63.382
putP	1509	481	1	3.68764	0.174112	3.53991	0.143854	78.323
putP	1509	481	2	3.38997	0.216347	4.20867	0.181659	23.6687
putP	1509	481	3	3.62959	0.196206	4.08209	0.167521	28.5249
putP	1509	481	4	1.56165	0.126787	5.28849	0.125501	206.451
efeU_1U_2	830	482	0	0.783068	0.160383	4.21186	0.173723	31.2791
efeU_1U_2	830	482	1	0.823612	0.179987	4.60184	0.196361	38.7081
efeOB	2405	483	0	-0.338159	0.136648	5.03844	0.145661	52.4946
efeOB	2405	483	1	0.0402565	0.138644	4.91528	0.140898	51.978
efeOB	2405	483	2	0.0652871	0.152751	5.21313	0.158649	49.0894
efeOB	2405	483	3	-0.18748	0.147162	5.30313	0.160344	26.338
efeOB	2405	483	4	0.258205	0.14944	4.84116	0.153146	57.2329
efeOB	2405	483	5	0.343071	0.16207	4.65444	0.164476	55.016
efeOB	2405	483	6	0.781701	0.184596	4.73008	0.191896	28.7816
efeOB	2405	483	7	0.31042	0.196093	5.14651	0.201185	77.0322
phoH	1065	484	0	-10	0.931503	36.6031	2.20749	876.985
phoH	1065	484	1	-10	0.826273	37.0467	1.97648	1284.38
phoH	1065	484	2	-10	0.985657	41.71	2.66016	1194.73
ghrA	939	488	0	9.19566	0.985657	1.78E-15	2.66016	1194.73
ghrA	939	488	1	4.06846	0.231977	3.82889	0.166507	142.198
ghrA	939	488	2	4.90135	0.225919	3.82098	0.183993	111.493
ycdXY	1316	489	0	8.89624	0.225919	0.0139929	0.183993	111.493
ycdXY	1316	489	1	4.48354	0.218852	3.79241	0.167348	92.5249
ycdXY	1316	489	2	4.4361	0.21983	3.8475	0.165629	108.309
ycdXY	1316	489	3	4.84861	0.241511	3.76047	0.189896	76.8203
ycdZ	492	490	0	12.8033	0.241511	0	0.189896	76.8203
ymdA	312	491	0	1.491	0.863755	6.02966	0.986397	15.7383
mdoGH	4072	493	0	0.820258	0.101216	3.67379	0.105073	45.6267
mdoGH	4072	493	1	2.07038	0.168544	3.38567	0.140599	92.5758
mdoGH	4072	493	2	2.21717	0.177096	3.65657	0.151768	121.766
mdoGH	4072	493	3	2.019	0.208226	3.85549	0.177496	96.3468
mdoGH	4072	493	4	1.65751	0.132759	3.89618	0.126982	41.5005
mdoGH	4072	493	5	1.80419	0.149408	3.89518	0.143941	41.2586
mdoGH	4072	493	6	2.27519	0.229081	4.08338	0.200738	34.5906
mdoGH	4072	493	7	3.0483	0.27069	3.95407	0.215366	20.0784
mdoGH	4072	493	8	3.08036	0.299362	4.50992	0.24926	55.904
mdoGH	4072	493	9	4.31588	0.331572	3.71245	0.251022	63.4857
mdoGH	4072	493	10	5.73253	0.234595	3.05024	0.198393	55.1578
mdoGH	4072	493	11	4.52193	0.327896	3.84567	0.25982	21.6541
mdoGH	4072	493	12	4.10673	0.293801	3.82872	0.218255	94.8675
msyB	375	495	0	-4.61724	0.244584	9.93498	0.249307	625.209
mdtG	1227	496	0	0.895276	0.201517	3.57029	0.224635	69.4212
mdtG	1227	496	1	1.22595	0.301196	3.94844	0.310936	54.1945
mdtG	1227	496	2	0.997401	0.246096	3.32087	0.267102	34.3618
mdtG	1227	496	3	2.01173	0.453316	4.39109	0.402909	36.115
lpxL	921	497	0	1.0041	0.222896	4.06856	0.223544	50.7263
lpxL	921	497	1	1.51898	0.207625	3.9034	0.197108	79.3902
lpxL	921	497	2	1.72522	0.219857	4.47747	0.222352	95.0898
yceA	1053	498	0	8.96148	0.219857	5.33E-15	0.222352	95.0898
yceA	1053	498	1	6.52762	0.490609	2.95303	0.335599	66.4379
yceA	1053	498	2	7.30693	0.636616	4.01623	0.532561	51.3735
pyrC	1047	501	0	9.74359	0.636616	7.11E-15	0.532561	51.3735
pyrC	1047	501	1	6.34965	0.660998	3.73464	0.476473	92.2501
pyrC	1047	501	2	5.36748	0.530768	5.1653	0.512697	105.343
yceB	561	502	0	1.49694	0.181937	4.80098	0.189584	36.5527
grxB	648	503	0	-6.02023	0.572897	34.0036	1.49726	525.06
grxB	648	503	1	-5.08529	0.632966	37.1298	1.91596	313.658
mdtH	1209	504	0	1.0389	0.319234	4.15991	0.321892	36.2352
mdtH	1209	504	1	1.58508	0.433662	4.37286	0.432209	39.4534
mdtH	1209	504	2	1.24016	0.437514	4.63268	0.475567	36.4558
mdtH	1209	504	3	1.07323	1.56311	8.72628	2.12617	64.5386
rimJ	585	505	0	1.12547	0.132054	4.25385	0.129584	43.2821
yceH	648	506	0	0.811095	0.118877	4.64416	0.12597	30.7464
yceH	648	506	1	0.567305	0.116929	4.58888	0.119896	60.2374
mviM	924	507	0	0.53073	0.129261	4.7116	0.13175	33.8384
mviM	924	507	1	0.852022	0.128203	4.15615	0.130958	23.7712
mviM	924	507	2	0.445225	0.194861	4.53913	0.206544	47.643
murJ	1536	508	0	1.55112	0.304046	5.08208	0.304375	42.1241
murJ	1536	508	1	3.36994	0.581737	5.18128	0.512042	69.6186
murJ	1536	508	2	3.37942	0.717155	6.23614	0.684569	67.3192
murJ	1536	508	3	2.60808	0.654343	6.23943	0.694566	55.6984
murJ	1536	508	4	3.05211	0.513424	4.81017	0.430596	43.77
flgBCDEFGHIJ	7295	509	0	0.36754	0.097216	3.95151	0.0998467	107.483
flgBCDEFGHIJ	7295	509	1	1.40176	0.110238	4.10556	0.10883	71.7776
flgBCDEFGHIJ	7295	509	2	1.8598	0.12379	4.18692	0.114301	124.908
flgBCDEFGHIJ	7295	509	3	2.40611	0.18311	5.55715	0.172457	128.767
flgBCDEFGHIJ	7295	509	4	5.44847	0.156566	4.24668	0.136712	152.567
flgBCDEFGHIJ	7295	509	5	6.85764	0.185697	3.98949	0.144498	108.193
flgBCDEFGHIJ	7295	509	6	7.09211	0.19033	3.99798	0.152435	91.0469
flgBCDEFGHIJ	7295	509	7	7.14207	0.235579	3.91205	0.187159	43.2437
flgBCDEFGHIJ	7295	509	8	7.23739	0.182877	4.198	0.15202	90.227
flgBCDEFGHIJ	7295	509	9	8.72957	0.256143	3.72396	0.18817	44.743
flgBCDEFGHIJ	7295	509	10	9.1494	0.218954	3.41909	0.164601	38.8765
flgBCDEFGHIJ	7295	509	11	8.80716	0.270635	3.77622	0.201684	24.8336
flgBCDEFGHIJ	7295	509	12	9.18779	0.267753	3.96523	0.217932	22.7371
flgBCDEFGHIJ	7295	509	13	11.0925	0.566262	3.54081	0.392313	62.8657
flgBCDEFGHIJ	7295	509	14	11.9249	0.462311	3.1378	0.342465	65.5841
flgBCDEFGHIJ	7295	509	15	8.32086	0.337612	3.43038	0.226423	50.5682
flgBCDEFGHIJ	7295	509	16	8.84226	0.329842	3.26725	0.227931	44.0024
flgBCDEFGHIJ	7295	509	17	9.02013	0.355899	3.54545	0.260355	38.595
flgBCDEFGHIJ	7295	509	18	9.1087	0.447769	3.73781	0.347326	44.6546
flgBCDEFGHIJ	7295	509	19	12.0833	0.675965	2.33842	0.432758	72.1305
flgBCDEFGHIJ	7295	509	20	12.2656	0.546315	2.04232	0.337598	35.6582
flgBCDEFGHIJ	7295	509	21	11.7634	0.746078	2.32995	0.443487	68.5831
flgBCDEFGHIJ	7295	509	22	12.4072	0.653404	2.53864	0.471937	38.6022
flgBCDEFGHIJ	7295	509	23	12.9609	0.572675	2.44749	0.462473	43.4
flgK	2609	510	0	14.0922	0.472955	2.74608	0.518729	71.4512
flgK	2609	510	1	14.0273	0.381519	2.28881	0.392461	76.4997
flgK	2609	510	2	15.3894	4.75E+07	3.19568	3.29E+07	121.906
flgK	2609	510	3	15.0849	4.75E+07	2.80286	3.29E+07	121.906
flgK	2609	510	4	14.0523	0.534709	3.50412	0.649204	53.8658
flgK	2609	510	5	14.7039	0.359601	4.02738	0.536298	83.938
flgK	2609	510	6	15.0835		4.17026		78.5837
flgK	2609	510	7	16.6276		3.83686		84.7913
rne	3186	511	0	1.4657	0.0982265	3.4661	0.0986188	95.6853
rne	3186	511	1	1.92096	0.116068	3.40857	0.111619	186.66
rne	3186	511	2	1.89472	0.117777	3.90228	0.116708	164.809
rne	3186	511	3	1.99976	0.123266	3.66677	0.119152	137.591
rne	3186	511	4	1.58248	0.166338	3.93611	0.157989	21.3685
rne	3186	511	5	1.50166	0.143831	3.92923	0.13463	49.551
rne	3186	511	6	1.98363	0.120957	4.22067	0.121167	78.5748
rne	3186	511	7	2.45449	0.152107	4.03459	0.13344	76.8074
rne	3186	511	8	2.30401	0.155808	4.44817	0.139686	112.883
rne	3186	511	9	2.47237	0.151037	4.57557	0.136498	76.8305
yceQ	321	512	0	0.521163	0.0640397	3.41773	0.061094	122.642
rluC	960	513	0	1.15769	0.235467	3.06769	0.233994	60.3095
rluC	960	513	1	2.02881	0.375964	4.29227	0.349607	93.8602
rluC	960	513	2	2.01891	0.319561	4.1195	0.274547	50.8263
pabC-yceG-tmk-holB-ycfH	4275	514	0	0.172029	0.183469	4.58925	0.189741	21.5395
pabC-yceG-tmk-holB-ycfH	4275	514	1	0.946399	0.23654	4.60509	0.260229	17.0289
pabC-yceG-tmk-holB-ycfH	4275	514	2	1.56026	0.299021	4.72934	0.295166	30.9611
pabC-yceG-tmk-holB-ycfH	4275	514	3	1.50349	0.296301	4.20073	0.28896	32.4636
pabC-yceG-tmk-holB-ycfH	4275	514	4	1.46253	0.327652	4.91338	0.349948	17.0244
pabC-yceG-tmk-holB-ycfH	4275	514	5	1.99669	0.242427	4.32	0.248659	25.8613
pabC-yceG-tmk-holB-ycfH	4275	514	6	0.444559	0.176201	4.78199	0.190228	25.8196
pabC-yceG-tmk-holB-ycfH	4275	514	7	1.88256	0.182203	4.59188	0.183487	25.8777
pabC-yceG-tmk-holB-ycfH	4275	514	8	2.02802	0.298266	4.59226	0.258561	28.7808
pabC-yceG-tmk-holB-ycfH	4275	514	9	2.86065	0.274715	4.39446	0.265545	30.5956
pabC-yceG-tmk-holB-ycfH	4275	514	10	1.9966	0.287696	5.66684	0.304207	24.3184
pabC-yceG-tmk-holB-ycfH	4275	514	11	3.6217	0.319235	5.22344	0.293996	17.8456
pabC-yceG-tmk-holB-ycfH	4275	514	12	5.90005	0.333472	4.63801	0.319034	32.1978
pabC-yceG-tmk-holB-ycfH	4275	514	13	-0.910307	0.0777377	4.17207	0.0752646	253.905
ptsG	1434	515	0	1.50718	0.18272	5.91355	0.190202	122.986
ptsG	1434	515	1	2.76805	0.220398	5.8892	0.222483	150.933
ptsG	1434	515	2	2.59042	0.291125	6.71453	0.314821	112.378
ptsG	1434	515	3	3.30339	0.264445	5.98266	0.249291	114.804
fhuE	2190	516	0	1.9156	0.540542	4.72872	0.566683	21.7675
fhuE	2190	516	1	1.99393	0.608609	4.78312	0.62627	33.8665
fhuE	2190	516	2	1.47449	0.451394	4.29545	0.468732	44.3644
fhuE	2190	516	3	1.33927	0.295609	4.03853	0.296876	17.3695
fhuE	2190	516	4	0.780599	0.442213	5.21812	0.483719	25.9315
fhuE	2190	516	5	-0.25638	0.407815	5.065	0.447702	28.9413
fhuE	2190	516	6	-0.340311	0.465001	6.4816	0.537576	27.1803
hinT-ycfL-lpoB-thiK-nagZ-ycfP	3801	517	0	0.415244	0.0896912	5.50349	0.101881	73.5107
hinT-ycfL-lpoB-thiK-nagZ-ycfP	3801	517	1	0.95711	0.0998707	5.77371	0.116134	124.081
hinT-ycfL-lpoB-thiK-nagZ-ycfP	3801	517	2	1.49912	0.10382	5.34389	0.110981	137.124
hinT-ycfL-lpoB-thiK-nagZ-ycfP	3801	517	3	1.41366	0.133315	5.95954	0.150734	88.7917
hinT-ycfL-lpoB-thiK-nagZ-ycfP	3801	517	4	2.14419	0.180787	6.23753	0.178313	110.739
hinT-ycfL-lpoB-thiK-nagZ-ycfP	3801	517	5	2.2913	0.396909	4.87079	0.369915	32.5737
hinT-ycfL-lpoB-thiK-nagZ-ycfP	3801	517	6	1.51188	0.249845	4.25336	0.249795	46.4619
hinT-ycfL-lpoB-thiK-nagZ-ycfP	3801	517	7	0.9688	0.195563	4.33581	0.200218	40.2292
hinT-ycfL-lpoB-thiK-nagZ-ycfP	3801	517	8	1.35457	0.211429	5.01848	0.227977	41.3615
hinT-ycfL-lpoB-thiK-nagZ-ycfP	3801	517	9	2.14069	0.272699	4.88886	0.256074	44.2612
hinT-ycfL-lpoB-thiK-nagZ-ycfP	3801	517	10	-0.471615	0.159588	6.49037	0.19059	35.1548
hinT-ycfL-lpoB-thiK-nagZ-ycfP	3801	517	11	0.0462447	0.159557	7.3956	0.201375	75.9743
ndh	1305	518	0	-0.0613714	0.130467	2.69159	0.135156	97.829
ndh	1305	518	1	0.191236	0.158143	2.63716	0.156842	122.18
ndh	1305	518	2	0.679138	0.158915	2.69218	0.163611	92.6968
ndh	1305	518	3	0.507774	0.167026	2.77281	0.167726	110.918
ycfJ	540	519	0	-0.401208	0.885024	7.41686	1.17442	41.9427
ycfQ	633	520	0	-0.453078	0.121939	3.71379	0.123503	76.2701
ycfQ	633	520	1	-0.0090346	0.131977	3.7343	0.144759	50.951
ycfS	963	521	0	1.50332	0.310623	7.25715	0.351981	74.2788
ycfS	963	521	1	1.87356	0.344095	7.79344	0.411249	46.8923
ycfS	963	521	2	1.96502	0.277521	6.78731	0.317903	18.8627
mfd	3447	522	0	1.7539	0.270074	4.22887	0.243102	69.1064
mfd	3447	522	1	2.54886	0.254491	3.71787	0.221523	63.5513
mfd	3447	522	2	5.04365	0.31089	2.73096	0.246792	90.9676
mfd	3447	522	3	4.22313	0.498088	3.76578	0.365511	76.6495
mfd	3447	522	4	4.94476	0.302778	2.73985	0.237866	44.0198
mfd	3447	522	5	2.15262	0.34881	4.87996	0.306922	39.3206
mfd	3447	522	6	2.59999	0.257535	4.31142	0.23287	41.5286
mfd	3447	522	7	2.09358	0.235106	4.10436	0.195616	119.138
mfd	3447	522	8	3.07024	0.274708	4.21342	0.21347	99.1462
mfd	3447	522	9	3.38206	0.297669	4.4837	0.245137	47.5764
mfd	3447	522	10	5.26168	0.369918	4.07085	0.317546	36.1307
lolCDE	3138	524	0	2.16013	0.257358	3.72011	0.212983	130.015
lolCDE	3138	524	1	2.17813	0.347392	4.01065	0.307791	89.1936
lolCDE	3138	524	2	2.63853	0.296057	3.74127	0.263811	109.625
lolCDE	3138	524	3	3.80126	0.32872	3.96756	0.277378	136.807
lolCDE	3138	524	4	2.00085	0.306209	3.73778	0.248607	46.3367
lolCDE	3138	524	5	1.98768	0.241479	4.27414	0.228181	27.1436
lolCDE	3138	524	6	3.27877	0.407999	3.88518	0.321938	57.8005
lolCDE	3138	524	7	4.63293	0.917455	4.19733	0.740149	24.9923
lolCDE	3138	524	8	4.18019	0.428559	3.68981	0.311564	33.7277
lolCDE	3138	524	9	0.0903267	0.148314	4.72993	0.150244	32.0326
nagK-cobB	1767	525	0	0.29461	0.152815	5.70654	0.170974	32.1216
nagK-cobB	1767	525	1	2.01947	0.441484	5.36892	0.397296	19.6591
nagK-cobB	1767	525	2	0.999994	0.377069	4.44549	0.424857	23.3638
nagK-cobB	1767	525	3	1.04923	0.581276	5.3874	0.634216	60.1643
nagK-cobB	1767	525	4	2.59576	0.762755	5.76211	0.791616	35.0166
pepT	1227	526	0	-0.851675	0.191001	5.73422	0.209309	56.6729
pepT	1227	526	1	-0.00875256	0.202032	5.92326	0.245398	32.5903
pepT	1227	526	2	-0.194596	0.168249	5.82408	0.198485	28.12
pepT	1227	526	3	-0.0490223	0.156352	5.75721	0.184829	27.7155
ycfD	1122	527	0	1.41715	0.0907255	3.75974	0.0900231	67.8283
ycfD	1122	527	1	1.31777	0.117914	4.39678	0.121411	44.3093
ycfD	1122	527	2	2.18459	0.21019	4.30639	0.187312	9.86835
hflD-purB	2016	528	0	1.51503	0.225307	4.98956	0.225134	46.7809
hflD-purB	2016	528	1	1.46138	0.176914	5.03809	0.195733	82.8755
hflD-purB	2016	528	2	2.12813	0.327774	5.65324	0.310408	21.5384
hflD-purB	2016	528	3	6.22505	0.492672	3.89762	0.348586	14.4374
hflD-purB	2016	528	4	7.02718	0.377492	3.78545	0.29467	18.8577
hflD-purB	2016	528	5	6.49327	0.590218	4.63166	0.478234	17.727
mnmA	1107	529	0	1.79083	0.204604	5.24566	0.213462	134.921
mnmA	1107	529	1	2.49738	0.255073	5.09182	0.239608	173.632
mnmA	1107	529	2	2.50292	0.239294	5.02472	0.226861	162.797
icd	1251	530	0	-1.56686	0.0720846	9.70578	0.0935361	1418.48
icd	1251	530	1	-0.947325	0.0678182	10.2875	0.0966067	1589.47
icd	1251	530	2	-0.442367	0.061605	9.97746	0.0898242	1529.01
icd	1251	530	3	0.0659253	0.0786014	10.7248	0.118511	1286.76
ycgE	732	540	0	0.285811	0.176625	4.23685	0.191176	57.4479
ycgE	732	540	1	0.934505	0.218422	4.03557	0.229653	30.366
ycgF	1212	541	0	7.46759	0.331881	2.67376	0.259051	117.486
ycgF	1212	541	1	7.94274	0.332641	2.66709	0.285871	145.798
ycgF	1212	541	2	9.32938	0.649307	2.89413	0.48229	89.0684
ycgF	1212	541	3	10.1946	2.48611	3.34077	1.42929	129.847
ycgJ	369	549	0	-0.429805	0.591881	7.77582	0.791713	16.7096
pliG	402	550	0	-1.58594	0.408585	10.9863	0.588684	34.7595
ycgL	327	551	0	0.499071	0.12039	4.41353	0.131296	31.1935
ycgM	660	552	0	-1.58715	0.177083	10.4067	0.246553	269.804
ycgM	660	552	1	-1.00085	0.176271	11.7216	0.27957	191.219
ycgN	447	553	0	1.65141	0.172736	3.40633	0.155174	75.7999
dsbB	531	557	0	4.61171	0.317697	5.08996	0.274845	124.343
nhaB	1542	558	0	1.85088	0.207336	3.77865	0.206622	85.3754
nhaB	1542	558	1	1.57574	0.220956	3.5138	0.213389	53.5771
nhaB	1542	558	2	2.26001	0.295945	3.70774	0.258557	91.5799
nhaB	1542	558	3	2.00294	0.341118	3.50626	0.282927	43.9163
nhaB	1542	558	4	2.00237	0.304751	3.96961	0.260263	62.3239
fadR	720	559	0	1.00008	0.150522	3.6883	0.140849	17.1166
fadR	720	559	1	1.50953	0.166398	4.0546	0.156782	74.884
ycgB	1533	560	0	-2.17454	0.106177	6.55644	0.108067	1264
ycgB	1533	560	1	-0.909237	0.106396	6.16154	0.122543	431.725
ycgB	1533	560	2	-0.688501	0.107538	7.46683	0.139263	523.07
ycgB	1533	560	3	0.0806111	0.110551	7.75191	0.148668	474.246
ycgB	1533	560	4	-0.835281	0.103707	7.95181	0.135403	553.818
dadAX	2379	561	0	7.42121	0.109325	2.97081	0.0867743	1362.58
dadAX	2379	561	1	7.348	0.102281	3.05952	0.0798533	2755.51
dadAX	2379	561	2	7.05806	0.094133	2.83857	0.0697401	9207.84
dadAX	2379	561	3	6.76901	0.0928202	3.0081	0.0659361	14042.8
dadAX	2379	561	4	7.04688	0.0823774	2.81738	0.0601699	15699.9
dadAX	2379	561	5	-6.09381	0.203636	7.49576	0.144906	2184.12
dadAX	2379	561	6	-4.99347	0.187273	7.03456	0.141191	2081.14
cvrA	1737	562	0	0.81562	0.272681	4.1987	0.298311	36.5779
cvrA	1737	562	1	1.43562	0.404769	3.52661	0.430237	54.1906
cvrA	1737	562	2	2.03943	0.770988	4.14054	0.710641	51.2387
cvrA	1737	562	3	1.99	0.467743	3.28607	0.470581	56.6903
cvrA	1737	562	4	1.56968	0.59017	4.88127	0.579975	28.1495
ldcA	915	563	0	0.916491	0.16591	3.8189	0.178553	52.6426
ldcA	915	563	1	0.998109	0.234288	4.10232	0.26177	47.0809
ldcA	915	563	2	1.22577	0.284649	3.7492	0.294717	48.9298
emtA	612	564	0	2.94069	0.297535	4.23581	0.278621	82.727
emtA	612	564	1	3.35841	0.44292	4.70692	0.385437	97.3947
ycgY	441	567	0	0.502168	0.600513	3.58061	0.622741	12.8386
treA	1698	568	0	1.00581	0.130925	4.70454	0.131479	77.8337
treA	1698	568	1	1.78826	0.134636	4.94232	0.135768	127.34
treA	1698	568	2	2.1095	0.204449	5.09057	0.186504	81.7037
treA	1698	568	3	2.13233	0.175695	5.27228	0.163366	116.228
treA	1698	568	4	1.60771	0.164832	5.55911	0.16841	84.3247
dhaR	1920	569	0	1.21232	0.412278	3.69884	0.422765	33.0007
dhaR	1920	569	1	1.28926	0.391337	3.63669	0.411757	29.9878
dhaR	1920	569	2	1.49878	0.640465	5.21754	0.683875	32.0089
dhaR	1920	569	3	1.50785	0.613746	3.44012	0.615874	26.2707
dhaR	1920	569	4	0.986736	0.384619	3.90639	0.436891	48.9522
dhaR	1920	569	5	0.116738	0.415917	4.47584	0.431957	24.5823
chaA	1101	579	0	1.92711	0.219436	4.43658	0.224214	70.8107
chaA	1101	579	1	1.48667	0.198828	4.07453	0.210923	69.0938
chaA	1101	579	2	1.48335	0.254085	3.95439	0.254481	43.282
ychN	354	580	0	-4.63546	0.399936	19.4424	0.692672	281.546
ychO	1254	581	0	0.810271	0.411012	3.53986	0.433826	19.3032
ychO	1254	581	1	1.24806	0.400188	2.97513	0.403537	34.622
ychO	1254	581	2	2.00192	0.419202	1.75856	0.354314	23.2989
ychO	1254	581	3	1.98312	0.456811	3.94519	0.471791	31.7557
narXL	2440	582	0	0.947844	0.232708	3.4418	0.258316	41.2412
narXL	2440	582	1	0.797598	0.329594	4.02761	0.371419	41.5462
narXL	2440	582	2	0.390909	0.276925	3.93492	0.304506	44.9693
narXL	2440	582	3	0.801799	0.300171	3.67429	0.329718	43.3636
narXL	2440	582	4	0.504316	0.208855	5.17304	0.222923	30.0466
narXL	2440	582	5	-0.39687	0.164774	5.70522	0.18388	25.4004
narXL	2440	582	6	-0.11724	0.198261	8.02293	0.264126	43.9292
narXL	2440	582	7	0.447782	0.180632	8.33852	0.239964	76.5986
narGHJI	6663	584	0	1.49758	0.7598	6.3369	0.870642	34.0755
narGHJI	6663	584	1	1.34944	0.539076	5.02251	0.60191	28.844
narGHJI	6663	584	2	1.51412	0.728792	6.0548	0.776538	31.8718
narGHJI	6663	584	3	1.00879	0.600529	4.57884	0.62266	33.1526
narGHJI	6663	584	4	-0.18387	0.376177	4.8964	0.42978	36.8118
narGHJI	6663	584	5	1.51906	0.745892	7.18782	0.883085	28.4619
narGHJI	6663	584	6	0.482491	0.903498	8.61853	1.21783	30.577
narGHJI	6663	584	7	2.00398	0.809984	6.24506	0.828899	17.6957
narGHJI	6663	584	8	1.36377	1.01785	7.90808	1.28472	18.2572
narGHJI	6663	584	9	0.129125	0.627069	6.75019	0.765574	27.8078
narGHJI	6663	584	10	-0.208523	0.589418	6.1757	0.704943	20.9323
narGHJI	6663	584	11	-1.88868	1.08383	7.50207	1.17219	29.075
narGHJI	6663	584	12	-1.9797	0.9184	7.92615	1.01169	21.6774
narGHJI	6663	584	13	0.322445	0.772396	9.152	1.12728	22.426
narGHJI	6663	584	14	-0.960708	0.528362	6.40899	0.607863	30.4479
narGHJI	6663	584	15	-1.16196	0.507989	7.49804	0.604299	34.5336
narGHJI	6663	584	16	-1.48934	0.646022	8.12079	0.77267	40.5487
narGHJI	6663	584	17	0.700811	0.556555	6.85468	0.690313	19.8373
narGHJI	6663	584	18	-0.607463	0.505442	7.60983	0.626801	30.7698
narGHJI	6663	584	19	-0.775459	0.521834	7.81866	0.654155	47.9598
narGHJI	6663	584	20	1.69412	0.91749	13.7451	1.61289	39.7062
narGHJI	6663	584	21	-1.7218	0.669727	11.916	1.00271	63.9393
purU	843	586	0	4.20986	0.255254	3.43469	0.180858	210.41
purU	843	586	1	4.30591	0.267461	3.34963	0.195051	172.314
ychJ	459	587	0	1.65069	0.164455	4.22945	0.159164	83.9006
galU	909	588	0	1.12113	0.247446	8.81742	0.326285	34.8201
galU	909	588	1	1.58391	0.298596	9.37251	0.402307	19.3514
galU	909	588	2	0.313451	0.282486	10.5066	0.431698	47.834
hns	414	589	0	-0.642459	0.0288356	4.91911	0.0305104	1027.19
tdk	618	590	0	1.75365	0.276947	3.69845	0.260108	22.1131
tdk	618	590	1	1.65686	0.358016	4.05622	0.347047	23.0133
adhE	2676	592	0	-2.91219	0.192714	13.6519	0.290583	503.083
adhE	2676	592	1	-2.78288	0.174591	13.2521	0.260153	550.709
adhE	2676	592	2	-2.38611	0.190387	13.5073	0.29766	484.778
adhE	2676	592	3	-1.61279	0.162881	13.0888	0.266047	263.847
adhE	2676	592	4	-2.55991	0.179761	13.3214	0.273409	433.059
adhE	2676	592	5	-2.18862	0.166979	13.3724	0.263503	428.703
adhE	2676	592	6	-2.38019	0.173474	13.4848	0.270026	400.826
adhE	2676	592	7	-2.22757	0.141815	13.8111	0.227094	477.018
ychE	648	593	0	0.755102	0.26902	3.67978	0.280706	22.3222
ychE	648	593	1	0.919246	0.427333	4.41792	0.481654	42.1927
oppABCDF	5587	594	0	6.75615	0.158318	6.6503	0.16235	287.923
oppABCDF	5587	594	1	7.65462	0.132069	6.28402	0.144638	192.798
oppABCDF	5587	594	2	7.34149	0.162144	6.5989	0.175806	183.532
oppABCDF	5587	594	3	8.60439	0.171692	6.22276	0.172356	211.469
oppABCDF	5587	594	4	7.31812	0.147058	6.92345	0.165774	584.067
oppABCDF	5587	594	5	7.35798	0.159573	5.92842	0.163223	261.237
oppABCDF	5587	594	6	8.8112	0.196915	2.93385	0.134999	59.8744
oppABCDF	5587	594	7	8.98422	0.203447	3.22366	0.145623	88.1363
oppABCDF	5587	594	8	9.65036	0.162871	3.0006	0.123578	129.879
oppABCDF	5587	594	9	10.852	0.553254	2.62879	0.297459	262.9
oppABCDF	5587	594	10	9.01407	0.186611	3.34684	0.137077	432.401
oppABCDF	5587	594	11	9.45593	0.168271	3.54475	0.133516	258.431
oppABCDF	5587	594	12	9.15454	0.159132	3.42936	0.119711	1009.27
oppABCDF	5587	594	13	9.07489	0.165254	3.4787	0.123661	1337.75
oppABCDF	5587	594	14	9.33097	0.150159	3.67797	0.119157	1542.28
oppABCDF	5587	594	15	9.70498	0.155751	4.08872	0.13631	1946.56
oppABCDF	5587	594	16	9.74979	0.156946	3.98186	0.138002	1676.24
oppABCDF	5587	594	17	12.3632	0.24291	2.90968	0.187589	758.444
kch	1254	596	0	0.897518	0.454566	4.10817	0.53807	27.8849
kch	1254	596	1	1.99911	0.466748	4.02076	0.458342	32.7981
kch	1254	596	2	2.2468	0.374327	3.44474	0.308742	33.7112
kch	1254	596	3	1.99579	0.368149	3.85971	0.381921	25.5406
tonB	720	598	0	0.995106	0.146044	4.35093	0.15679	128.287
tonB	720	598	1	1.8852	0.309277	4.92077	0.323079	70.1571
yciA	399	599	0	12.6518	0.309277	0	0.323079	70.1571
ompW	639	600	0	-1.91197	0.502256	14.5252	0.859622	42.7192
ompW	639	600	1	-3.71628	0.814508	16.8395	1.3457	41.9778
rluB	876	602	0	1.51329	0.233877	4.3946	0.222584	74.735
rluB	876	602	1	2.165	0.289401	5.11459	0.268099	103.69
yciK-btuR	1346	603	0	1.67177	0.141143	4.46338	0.13571	65.0858
yciK-btuR	1346	603	1	2.43107	0.146802	4.47966	0.13127	99.825
yciK-btuR	1346	603	2	2.71112	0.180172	4.50983	0.166188	60.1962
yciK-btuR	1346	603	3	2.78726	0.170116	4.63454	0.159074	73.814
sohB	1050	604	0	0.95491	0.166373	4.67167	0.182097	59.3148
sohB	1050	604	1	1.54903	0.237518	4.80241	0.233757	28.4396
sohB	1050	604	2	1.30732	0.185169	4.27006	0.182159	46.6335
topA	2598	606	0	2.06238	0.155984	4.53047	0.138882	177.473
topA	2598	606	1	3.01676	0.176151	4.43858	0.140554	281.133
topA	2598	606	2	2.81355	0.135244	4.45031	0.126368	239.373
topA	2598	606	3	2.88457	0.139973	4.55291	0.132609	116.01
topA	2598	606	4	2.50913	0.128599	4.43906	0.114745	120.602
topA	2598	606	5	1.73966	0.138597	5.02227	0.136976	104.741
topA	2598	606	6	1.95616	0.128819	5.4261	0.133728	183.413
topA	2598	606	7	1.31336	0.13296	5.64489	0.138587	290.817
cysB	975	607	0	0.997936	0.133921	3.62019	0.147291	117.094
cysB	975	607	1	1.00076	0.193909	3.90416	0.193614	108.698
cysB	975	607	2	1.50182	0.239347	4.8141	0.237425	115.509
acnA	2676	609	0	-2.52587	0.155434	11.2402	0.20721	515.246
acnA	2676	609	1	-2.9357	0.163954	10.6892	0.20368	713.331
acnA	2676	609	2	-2.65948	0.163832	11.3633	0.217899	513.49
acnA	2676	609	3	-2.53625	0.17204	11.4782	0.23345	368.543
acnA	2676	609	4	-1.61847	0.141369	11.1149	0.203661	424.765
acnA	2676	609	5	-1.65506	0.149173	11.3234	0.216633	386.091
acnA	2676	609	6	-2.97348	0.186581	12.4536	0.257644	448.752
acnA	2676	609	7	-2.83736	0.223771	13.4309	0.330535	239.54
ribA	591	610	0	0.119999	0.117456	4.53025	0.122159	43.4643
pgpB	765	611	0	-0.286563	0.142636	3.76628	0.147362	42.303
pgpB	765	611	1	-0.0533002	0.122198	3.17164	0.131376	80.1898
gmr	1986	613	0	2.32208	0.113773	4.50452	0.10123	211.488
gmr	1986	613	1	2.76861	0.0996052	4.17667	0.0907119	373.971
gmr	1986	613	2	2.29568	0.123366	4.34232	0.106949	206.301
gmr	1986	613	3	1.8958	0.0918192	4.41671	0.0883094	132.991
gmr	1986	613	4	1.54072	0.0959395	4.19846	0.0872346	260.921
gmr	1986	613	5	2.09166	0.147717	4.09585	0.124857	150.82
rnb	1935	614	0	2.03519	0.216672	4.46794	0.187251	55.7196
rnb	1935	614	1	2.36541	0.226286	4.47463	0.19854	101.274
rnb	1935	614	2	3.52778	0.251685	4.30456	0.208378	169.403
rnb	1935	614	3	2.91089	0.240498	4.54005	0.225275	81.5383
rnb	1935	614	4	5.08841	0.222691	3.43353	0.179661	102.082
rnb	1935	614	5	4.56265	0.309609	3.98997	0.240651	62.3957
yciW	1128	615	0	-0.889956	0.269004	5.91914	0.286715	37.8018
yciW	1128	615	1	-1.32704	0.292114	5.64098	0.288891	55.3315
yciW	1128	615	2	-2.39429	0.433987	5.25227	0.361787	33.624
fabI	789	616	0	-0.88624	0.144262	14.4338	0.266265	585.781
fabI	789	616	1	1.80895	0.173767	14.8552	0.329892	620.725
ycjD	354	617	0	4.64133	0.630471	5.15544	0.552054	71.8211
puuP	1386	619	0	11.707	0.887432	2.98504	0.610629	56.8502
puuP	1386	619	1	10.989	1.13964	3.3296	0.74264	45.9016
puuP	1386	619	2	10.7781	2.43616	4.37931	1.88062	22.7436
puuP	1386	619	3	10.0005	2.32633	4.84849	1.74114	18.7176
puuA	1419	620	0	5.01799	0.435878	3.46196	0.3437	56.2479
puuA	1419	620	1	5.03007	0.330446	3.86701	0.263296	108.565
puuA	1419	620	2	4.55447	0.467141	4.15405	0.372722	96.1344
puuA	1419	620	3	-0.167689	0.29003	6.43786	0.340046	78.1294
puuDR	1349	621	0	0.0513191	0.307734	4.90195	0.322788	18.4798
puuDR	1349	621	1	0.612749	0.284702	4.40717	0.302426	33.7308
puuDR	1349	621	2	-0.389223	0.179953	4.38922	0.192333	63.0053
puuDR	1349	621	3	-0.214011	0.196532	4.38904	0.215848	27.4913
pspF	978	623	0	0.35199	0.534804	4.68072	0.606648	31.2582
pspF	978	623	1	0.719295	0.602	4.67619	0.676522	42.8359
pspF	978	623	2	0.689325	0.411191	3.61012	0.43128	24.4514
ycjW	999	626	0	1.99995	0.334378	3.77443	0.315155	40.8313
ycjW	999	626	1	3.39645	0.833534	4.10382	0.725919	47.7488
ycjW	999	626	2	5.60374	0.763714	3.67395	0.689856	46.9942
tpx	507	627	0	-1.71672	0.0720672	9.06949	0.0897273	1576.67
ycjY	933	628	0	0.0328402	0.544853	5.89978	0.613755	14.7233
ycjY	933	628	1	0.489163	0.433701	4.87922	0.511597	21.0926
ycjY	933	628	2	1.11769	0.608985	6.11595	0.684613	30.8278
ycjZ	900	629	0	0.483168	0.227749	3.58585	0.246535	25.1658
ycjZ	900	629	1	0.999129	0.316262	3.88298	0.348066	39.5808
ycjZ	900	629	2	1.9961	0.555154	3.94618	0.532908	35.3679
mppA	1614	630	0	1.04871	0.181409	4.28483	0.17997	43.964
mppA	1614	630	1	1.50252	0.222743	4.03603	0.209083	81.2664
mppA	1614	630	2	2.16745	0.350976	4.64373	0.319068	89.3615
mppA	1614	630	3	1.99851	0.279364	4.25971	0.262059	100.243
mppA	1614	630	4	2.26177	0.314119	4.24386	0.279405	64.8407
uspE	951	634	0	-2.00764	0.136557	9.98444	0.175422	388.911
uspE	951	634	1	-1.94973	0.158337	10.6334	0.214188	403.455
uspE	951	634	2	-1.88364	0.129736	10.4201	0.173542	265.064
fnr	753	635	0	-0.231005	0.0485122	2.95415	0.0485757	341.999
fnr	753	635	1	0.373156	0.0583761	3.29189	0.0604358	186.582
abgR	909	636	0	1.80322	0.331288	4.47689	0.360869	35.2297
abgR	909	636	1	1.76125	0.364284	4.85833	0.373112	41.9687
abgR	909	636	2	3.3579	0.566996	4.96817	0.491261	97.4641
ydaL	564	638	0	-0.334905	0.326084	11.4681	0.540502	90.519
ydaM	1233	639	0	1.00023	0.179542	3.00092	0.174857	65.4792
ydaM	1233	639	1	1.64265	0.183742	2.84877	0.175113	79.9436
ydaM	1233	639	2	1.42004	0.138106	2.92483	0.144549	46.3738
ydaM	1233	639	3	1.50127	0.175093	3.3613	0.168178	50.0012
ydaN	984	640	0	0.15823	0.114727	2.90151	0.111127	63.5619
ydaN	984	640	1	0.997569	0.154416	3.26837	0.168677	53.9298
ydaN	984	640	2	1.37518	0.229066	3.63176	0.239951	51.4993
dbpA-C0343	1522	642	0	1.86088	0.317618	6.56093	0.370863	71.1411
dbpA-C0343	1522	642	1	2.00019	0.394586	5.01135	0.363393	77.7476
dbpA-C0343	1522	642	2	2.49999	0.281373	3.42551	0.251775	54.2669
dbpA-C0343	1522	642	3	1.99971	0.322028	4.62329	0.315519	45.0824
dbpA-C0343	1522	642	4	1.50324	0.397468	4.61644	0.402528	60.4533
ttcA	936	643	0	2.01466	0.459856	3.83795	0.394904	30.3882
ttcA	936	643	1	2.07291	0.399345	4.06943	0.352482	32.1698
ttcA	936	643	2	1.56187	0.256735	3.96732	0.249143	32.5677
uspF	435	653	0	-6.54482	0.254369	12.2017	0.259941	1367.64
ydbK	3525	656	0	0.685483	0.120652	3.67028	0.124874	46.5719
ydbK	3525	656	1	0.9961	0.118454	3.622	0.130217	47.1663
ydbK	3525	656	2	1.76565	0.165107	4.019	0.162745	71.5424
ydbK	3525	656	3	1.98975	0.16725	3.95717	0.165946	99.1061
ydbK	3525	656	4	1.5035	0.161033	3.93531	0.155429	38.2375
ydbK	3525	656	5	1.50158	0.163448	4.01061	0.156793	42.1561
ydbK	3525	656	6	1.38679	0.167664	4.62507	0.175903	64.0522
ydbK	3525	656	7	1.38198	0.151832	4.19	0.15697	23.0871
ydbK	3525	656	8	1.7364	0.155255	4.13992	0.148656	47.6275
ydbK	3525	656	9	1.78171	0.189973	4.36221	0.185496	49.2501
ydbK	3525	656	10	2.41677	0.225503	4.91544	0.214809	71.3569
ldhA	990	657	0	-2.81823	0.73944	10.0999	0.895639	33.5568
ldhA	990	657	1	0.113403	0.280647	9.02153	0.397247	60.8826
ldhA	990	657	2	-1.65571	0.307589	9.74098	0.411286	100.021
feaR	906	659	0	6.70554	0.246154	2.51083	0.170265	160.446
feaR	906	659	1	7.36465	0.253079	2.27819	0.193598	155.555
feaR	906	659	2	7.57689	0.312632	2.50967	0.252935	128.679
feaB	1500	660	0	0.873143	0.360778	6.4152	0.431501	23.8217
feaB	1500	660	1	0.0557196	0.423672	7.0367	0.513349	29.1656
feaB	1500	660	2	0.806835	0.399003	6.20754	0.468464	22.38
feaB	1500	660	3	1.46983	0.504046	6.56681	0.598154	16.575
feaB	1500	660	4	-1.36047	0.660792	7.15889	0.742218	38.6422
azoR	606	670	0	0.889716	0.342833	7.01459	0.434347	36.4375
azoR	606	670	1	1.49907	0.444174	8.32757	0.588396	32.5193
hrpA	3846	671	0	0.269794	0.154099	2.65277	0.15273	57.7138
hrpA	3846	671	1	0.881698	0.18477	3.12353	0.201374	78.8435
hrpA	3846	671	2	0.956202	0.170882	3.12998	0.185863	50.6593
hrpA	3846	671	3	1.54684	0.344021	4.09424	0.340498	22.7625
hrpA	3846	671	4	1.51025	0.239368	3.91447	0.22657	34.9731
hrpA	3846	671	5	1.50055	0.259917	3.60193	0.24845	21.4256
hrpA	3846	671	6	1.0099	0.19851	3.63653	0.185686	112.281
hrpA	3846	671	7	1.22292	0.210758	3.77234	0.207812	25.6242
hrpA	3846	671	8	0.571097	0.301067	4.72498	0.312307	22.5418
hrpA	3846	671	9	0.531431	0.252607	5.16494	0.252952	26.991
hrpA	3846	671	10	1.11029	0.483329	5.55368	0.49668	14.9787
hrpA	3846	671	11	0.507201	0.362689	6.47301	0.416544	15.9718
ydcF	801	672	0	0.0982263	0.314141	6.23602	0.362252	15.1249
ydcF	801	672	1	0.132903	0.267493	6.39686	0.316016	24.9644
aldA	1440	673	0	-8.29059	0.652398	35.9878	1.54244	751.106
aldA	1440	673	1	-5.41934	0.60619	33.544	1.6131	453.731
aldA	1440	673	2	-10	1.03879	34.0315	2.27883	681.12
aldA	1440	673	3	-10	1.11684	29.7296	2.23491	805.733
gapC_1C_2	1001	674	0	-6.32061	1.51308	25.8206	3.00086	44.7881
gapC_1C_2	1001	674	1	-2.27018	0.783908	20.5187	1.72415	34.3481
gapC_1C_2	1001	674	2	-2.35087	0.566117	15.2539	0.951553	29.8052
cybB	531	675	0	1.41518	0.0989419	3.77453	0.0990587	72.2237
trg	1641	678	0	0.157251	0.672091	4.51746	0.718474	36.0531
trg	1641	678	1	1.11027	0.512255	2.79075	0.490289	22.9289
trg	1641	678	2	0.00581214	0.505953	4.24931	0.543172	41.16
trg	1641	678	3	1.00121	0.475357	1.84531	0.434796	53.209
trg	1641	678	4	-0.544652	0.852745	6.20574	1.00958	42.1814
ydcI	924	679	0	7.9844	0.852745	1.78E-15	1.00958	42.1814
ydcI	924	679	1	6.46446	0.362677	2.30713	0.238735	77.5682
ydcI	924	679	2	7.47713	0.422452	3.13831	0.3506	123.928
ydcJ	1344	680	0	0.957232	0.114608	4.40932	0.124849	38.1673
ydcJ	1344	680	1	1.99998	0.137669	4.43538	0.136422	143.459
ydcJ	1344	680	2	2.01345	0.206155	4.64753	0.183835	137.097
ydcJ	1344	680	3	2.28254	0.223447	4.8637	0.207464	135.26
mdoD	1656	681	0	8.57752	0.223447	0	0.207464	135.26
mdoD	1656	681	1	5.31937	0.22394	3.61122	0.188673	217.996
mdoD	1656	681	2	4.80259	0.298384	3.8136	0.240719	157.557
mdoD	1656	681	3	4.33682	0.280329	3.67934	0.208208	109.49
mdoD	1656	681	4	5.35917	0.268987	3.67512	0.228944	101.075
tehAB	1583	683	0	0.309761	0.39852	4.31509	0.436396	72.7921
tehAB	1583	683	1	0.320522	0.340408	4.59892	0.372174	50.1766
tehAB	1583	683	2	2.00142	0.502473	5.40186	0.472918	39.6699
tehAB	1583	683	3	2.05791	0.381056	5.50618	0.363322	10.0792
tehAB	1583	683	4	1.30947	0.226544	4.61256	0.230752	32.8063
ydcL	669	684	0	-3.69798	0.294498	10.0546	0.32617	185.559
ydcL	669	684	1	-2.35123	0.236462	10.8216	0.311207	162.642
ydcM	1209	687	0	-0.0350907	0.170472	3.79699	0.188323	53.5218
ydcM	1209	687	1	0.770642	0.225469	4.16565	0.239773	33.2604
ydcM	1209	687	2	0.492527	0.197114	3.78008	0.219042	37.6653
ydcM	1209	687	3	4.00713	3.08244	36.8238	13.3009	59.0958
ydcN	537	689	0	0.710886	0.431499	4.38103	0.477067	35.5223
ydcP	1962	690	0	2.43443	0.319411	4.36446	0.285795	94.7272
ydcP	1962	690	1	2.01354	0.420612	4.71773	0.381038	66.9154
ydcP	1962	690	2	2.25458	0.455823	4.66332	0.412639	69.5984
ydcP	1962	690	3	2.00182	0.434155	4.44118	0.370242	38.4071
ydcP	1962	690	4	2.05511	0.567481	5.02955	0.515583	65.2288
ydcP	1962	690	5	1.74716	0.340023	4.69168	0.342416	28.7888
hicAB	639	692	0	0.108104	0.237119	3.64045	0.244144	49.4895
hicAB	639	692	1	-0.123811	0.186648	3.09093	0.195078	36.8117
ydcR	1407	693	0	2.05732	0.346954	3.94862	0.28999	77.3372
ydcR	1407	693	1	2.5404	0.536318	4.56346	0.500692	78.411
ydcR	1407	693	2	5.57627	0.920082	4.98524	0.890455	60.2713
ydcR	1407	693	3	3.0372	0.691769	4.71209	0.563081	55.6285
ydcSTUV	3903	694	0	0.0046209	0.101286	5.34027	0.108888	54.6628
ydcSTUV	3903	694	1	0.500733	0.109317	5.62343	0.120483	76.4008
ydcSTUV	3903	694	2	1.13599	0.12464	5.67177	0.134636	64.2963
ydcSTUV	3903	694	3	0.674642	0.13573	6.23208	0.157715	48.0952
ydcSTUV	3903	694	4	2.32226	0.146304	4.34287	0.129213	29.1588
ydcSTUV	3903	694	5	1.60586	0.131912	3.97991	0.122964	70.4511
ydcSTUV	3903	694	6	1.70822	0.119892	4.06642	0.114909	73.8061
ydcSTUV	3903	694	7	1.99505	0.163557	4.34468	0.162713	50.4228
ydcSTUV	3903	694	8	2.75944	0.18555	3.83974	0.168926	24.7546
ydcSTUV	3903	694	9	2.78732	0.192571	4.19572	0.170886	58.9832
ydcSTUV	3903	694	10	4.87815	0.310136	3.76313	0.250879	24.8831
ydcSTUV	3903	694	11	5.5928	0.25581	4.18342	0.230597	9.05735
ydcSTUV	3903	694	12	11.6883	0.580877	8.06295	0.853328	107.474
ydcW	1425	695	0	-10	4.1748	112.725	27.4793	236.868
ydcW	1425	695	1	-10	3.33531	90.6006	17.7756	223.373
ydcW	1425	695	2	-0.491446	1.46821	100.708	16.2782	397.6
ydcW	1425	695	3	-0.24509	1.75288	118.466	23.25	374.722
curA	1038	699	0	-1.13883	0.198558	9.37104	0.268922	105.719
curA	1038	699	1	-3.46208	0.400666	10.3763	0.467805	160.167
curA	1038	699	2	-1.92027	0.286921	9.87668	0.374444	115.614
mcbR	666	700	0	0.769305	0.180456	3.31883	0.185725	20.7393
mcbR	666	700	1	1.0103	0.300727	4.26472	0.320336	44.9018
yncD	2103	701	0	7.12864	0.300727	7.11E-15	0.320336	44.9018
yncD	2103	701	1	1.99614	0.543977	4.69107	0.530777	42.093
yncD	2103	701	2	2.05869	0.612648	4.73655	0.580388	52.3386
yncD	2103	701	3	3.11803	0.75937	4.74046	0.64933	39.7138
yncD	2103	701	4	2.00237	0.566494	4.40269	0.487714	14.0665
yncD	2103	701	5	2.01906	0.614277	4.87949	0.574257	26.9097
yncD	2103	701	6	1.9934	0.544126	5.07838	0.559824	20.1226
yncE	1062	702	0	-0.766062	0.200089	8.21911	0.256826	96.878
yncE	1062	702	1	-0.204512	0.196593	9.0383	0.280263	65.8328
yncE	1062	702	2	0.834455	0.231455	9.82541	0.342931	81.5067
ansP	1500	703	0	0.993802	0.784385	4.66965	0.836933	35.9974
ansP	1500	703	1	1.00714	1.02148	6.35279	1.14207	35.4938
ansP	1500	703	2	0.207885	0.612689	5.20612	0.676177	33.7323
ansP	1500	703	3	1.00189	0.648885	4.92683	0.674175	36.1058
ansP	1500	703	4	0.726802	0.965497	7.37791	1.15344	24.0515
yncG	618	704	0	-0.00130563	0.1126	2.18149	0.109802	40.2681
yncG	618	704	1	1.07213	0.237565	1.5518	0.204696	37.826
nhoA	846	710	0	0.232051	0.384255	3.40267	0.38787	46.5938
nhoA	846	710	1	1.77584	0.356262	3.62253	0.352307	23.4356
yddE	894	711	0	1.0074	0.267939	4.7073	0.270793	38.0117
yddE	894	711	1	1.05562	0.450964	3.30228	0.43209	8.82189
narU	1389	712	0	1.75702	0.455783	4.13922	0.468823	33.0627
narU	1389	712	1	2.11458	0.639457	4.71887	0.604755	59.1867
narU	1389	712	2	3.15198	0.630309	5.42343	0.599404	112.311
narU	1389	712	3	1.99302	0.467315	5.25055	0.524536	36.1729
yddM	363	716	0	-0.449924	0.160537	4.6803	0.171844	53.3878
adhP	1011	717	0	-10	1.0327	44.4399	2.82582	507.16
adhP	1011	717	1	-10	1.14401	50.536	3.49514	524.827
adhP	1011	717	2	-10	1.01849	47.5755	2.93251	642.95
maeA	1698	718	0	0.849008	0.0640191	3.63307	0.0653962	90.1424
maeA	1698	718	1	1.75929	0.0802089	3.4497	0.0738711	105.919
maeA	1698	718	2	1.91102	0.0802528	3.55626	0.0751782	138.779
maeA	1698	718	3	2.21845	0.104161	3.70309	0.0860906	177.96
maeA	1698	718	4	2.85252	0.0969114	3.86604	0.0885395	190.961
osmC	432	719	0	-10	0.33442	24.6746	0.510762	2572.24
ddpXABCDF	5965	720	0	10.5711	0.33442	0	0.510762	2572.24
ddpXABCDF	5965	720	1	7.62188	0.387578	3.80889	0.335999	30.8734
ddpXABCDF	5965	720	2	6.35634	0.44941	6.99979	0.4572	265.45
ddpXABCDF	5965	720	3	-1.55816	0.368573	11.7593	0.542662	187.309
ddpXABCDF	5965	720	4	-3.14603	0.503831	11.8794	0.651943	120.349
ddpXABCDF	5965	720	5	-1.87491	0.349278	12.2222	0.512495	194.526
ddpXABCDF	5965	720	6	-2.72182	0.460632	11.9555	0.620289	162.002
ddpXABCDF	5965	720	7	-1.95263	0.443034	10.2863	0.573382	99.0667
ddpXABCDF	5965	720	8	-1.32478	0.313771	6.48493	0.329279	196.302
ddpXABCDF	5965	720	9	-2.01646	0.391465	6.63768	0.384058	123.181
ddpXABCDF	5965	720	10	-1.0405	0.329104	7.11225	0.373523	105.136
ddpXABCDF	5965	720	11	-1.05245	0.403857	6.93385	0.453201	112.045
ddpXABCDF	5965	720	12	-0.947265	0.386211	6.69449	0.439745	145.02
ddpXABCDF	5965	720	13	-2.76167	0.611984	8.47872	0.658922	218.833
ddpXABCDF	5965	720	14	0.972504	0.432441	6.74628	0.524836	71.5186
ddpXABCDF	5965	720	15	0.428101	0.47282	7.24783	0.612161	79.7775
ddpXABCDF	5965	720	16	1.76845	0.661838	8.10192	0.788459	88.2321
ddpXABCDF	5965	720	17	3.19306	0.499394	5.47062	0.414655	87.614
ddpXABCDF	5965	720	18	5.02031	0.605965	5.82442	0.569571	77.0485
yddW	1320	721	0	1.77049	0.32894	4.22575	0.322952	39.6141
yddW	1320	721	1	2.00012	0.384931	4.33935	0.368733	69.1785
yddW	1320	721	2	1.66312	0.305925	3.90527	0.289793	38.1012
yddW	1320	721	3	1.81488	0.355827	4.55241	0.360301	38.1115
ydeN	1683	724	0	-8.65823	2.27522	20.6998	3.16575	30.4606
ydeN	1683	724	1	-2.25274	1.10006	17.8431	2.15804	18.8269
ydeN	1683	724	2	-1.49494	1.02063	17.9694	2.14801	17.9269
ydeN	1683	724	3	-5.71531	1.5243	18.756	2.35901	34.2547
ydeN	1683	724	4	-2.8224	1.4774	20.3678	3.1027	17.4617
hipBA	1589	728	0	-0.175987	0.201006	2.97819	0.20624	40.7009
hipBA	1589	728	1	0.140654	0.223646	3.28646	0.224864	37.7975
hipBA	1589	728	2	0.282624	0.250668	2.89675	0.253821	36.6317
hipBA	1589	728	3	1.38395	0.228378	2.16615	0.230623	35.993
hipBA	1589	728	4	1.99887	0.35208	2.18936	0.354232	16.3773
yneE	915	731	0	0.999133	0.710927	4.99296	0.817429	28.119
yneE	915	731	1	0.342737	0.502762	4.73909	0.565296	28.8181
yneE	915	731	2	0.852088	0.15627	2.23809	0.156853	28.1949
sad	1389	735	0	1.42805	0.354124	5.40789	0.386158	40.8811
sad	1389	735	1	1.12263	0.398275	5.33117	0.431074	25.1689
sad	1389	735	2	1.02214	0.412629	5.63104	0.439342	40.1349
sad	1389	735	3	1.23797	0.457856	5.28854	0.490906	21.9884
yneJ	882	736	0	1.99828	0.462462	3.17458	0.44035	46.8834
yneJ	882	736	1	2.01277	0.851162	4.63502	0.83135	42.2121
marC	666	739	0	0.112583	0.216765	4.50911	0.234448	49.716
marC	666	739	1	0.893826	0.236181	4.51209	0.264714	46.578
marRAB	1088	740	0	0.78759	0.407947	3.50672	0.415515	46.0287
marRAB	1088	740	1	2.00088	0.408155	3.77042	0.372405	43.8368
marRAB	1088	740	2	1.99602	0.28297	3.56453	0.273618	33.7215
eamA	900	741	0	1.10237	0.361705	6.03144	0.419658	31.5628
eamA	900	741	1	2.0003	0.288798	3.97403	0.2666	50.3921
eamA	900	741	2	1.56749	0.311989	4.02909	0.301436	30.6584
ydeE	1188	742	0	2.15281	0.33554	3.6118	0.275001	42.5933
ydeE	1188	742	1	2.14773	0.473912	4.01378	0.422768	33.3645
ydeE	1188	742	2	2.00234	0.4864	4.9018	0.464377	53.1062
ydeH	891	745	0	0.992571	0.234971	5.35131	0.27439	44.8313
ydeH	891	745	1	0.250397	0.274145	4.92117	0.301961	19.668
ydeI	393	746	0	-2.10075	0.372963	14.4533	0.628984	115.971
ydeJ	519	747	0	1.49474	0.26662	2.81663	0.281142	37.9019
dcp	2046	748	0	1.02353	0.239891	5.81561	0.253727	22.9626
dcp	2046	748	1	0.499333	0.237716	6.05203	0.287447	20.6232
dcp	2046	748	2	0.09979	0.24099	6.62104	0.280417	48.3573
dcp	2046	748	3	-0.078111	0.217171	6.22952	0.256599	53.7065
dcp	2046	748	4	0.540946	0.226853	7.00263	0.270476	25.655
dcp	2046	748	5	-0.196914	0.218462	7.15898	0.269961	33.0238
ydfG	747	749	0	-0.910453	0.155729	8.2075	0.19894	49.7482
ydfG	747	749	1	-1.02941	0.141513	7.70854	0.173852	205.452
ydfH	687	750	0	0.999678	0.148312	3.86258	0.15838	62.6165
ydfH	687	750	1	1.60174	0.216331	3.76535	0.203665	30.6197
ynfA	327	774	0	0.378816	0.42962	4.33431	0.485141	104.971
ynfB-speG	937	775	0	0.309014	0.0460857	2.90371	0.046034	194.539
ynfB-speG	937	775	1	0.461199	0.0544191	3.12281	0.0562964	91.7155
ynfB-speG	937	775	2	0.989188	0.0705369	2.98145	0.0750801	79.1028
ynfC	711	776	0	0.506842	0.216178	3.00483	0.215616	44.0009
ynfC	711	776	1	0.778257	0.166685	2.90658	0.170033	26.9913
ynfD	306	777	0	-1.2932	0.142696	4.35625	0.137017	398.292
dgsA	1221	779	0	0.999824	0.150417	3.88439	0.160969	30.5799
dgsA	1221	779	1	0.960492	0.139711	3.77914	0.149062	40.3819
dgsA	1221	779	2	0.999891	0.190928	4.40066	0.206821	42.7711
dgsA	1221	779	3	1.56152	0.265143	4.04053	0.249336	25.0503
ynfL	894	780	0	1.00334	0.496025	3.39217	0.501693	32.3056
ynfL	894	780	1	1.50395	0.472572	2.42193	0.457627	38.1421
ynfM	1254	781	0	1.01279	0.2102	1.78879	0.187079	63.4944
ynfM	1254	781	1	2.00064	0.339477	1.07249	0.259782	54.6844
ynfM	1254	781	2	1.50692	0.476746	2.62747	0.468164	88.247
ynfM	1254	781	3	0.900296	0.525577	4.77639	0.621211	90.3705
asr	309	782	0	-2.95034	0.307163	19.794	0.619414	311.71
ydgD	822	783	0	-0.342537	0.0925494	2.48929	0.0876587	192.4
ydgD	822	783	1	-0.397975	0.100937	2.35279	0.0915054	92.3103
tqsA	1035	785	0	-0.108584	0.166792	3.18813	0.180652	99.2189
tqsA	1035	785	1	0.365435	0.260016	3.52756	0.278498	29.1541
tqsA	1035	785	2	0.967625	0.187946	3.10513	0.208807	107.958
ydgH	945	786	0	1.31524	0.149296	4.50435	0.149319	50.4653
ydgH	945	786	1	3.22063	0.186592	4.05242	0.146177	182.072
ydgH	945	786	2	2.66629	0.160017	4.67815	0.146565	128.533
rstAB	2034	787	0	0.942718	0.0361517	3.2369	0.0375162	383.36
rstAB	2034	787	1	1.04314	0.0486693	3.26107	0.0455144	575.221
rstAB	2034	787	2	1.57979	0.0747222	3.22872	0.0662436	386.643
rstAB	2034	787	3	2.50154	0.0989336	3.35455	0.084941	434.412
rstAB	2034	787	4	2.94574	0.0887756	3.49297	0.0796856	597.563
rstAB	2034	787	5	2.2714	0.0822717	3.59569	0.0700446	245.648
fumA	1647	788	0	1.82783	0.100446	4.7786	0.0955974	280.964
fumA	1647	788	1	1.5905	0.111382	4.70819	0.102438	224.844
fumA	1647	788	2	2.45932	0.127694	4.42276	0.111106	202.384
fumA	1647	788	3	1.42522	0.0986598	5.07889	0.0988912	337.039
fumA	1647	788	4	0.857094	0.116688	6.25551	0.130066	279.569
manA	1176	789	0	-0.430389	0.146488	3.92611	0.153187	79.8595
manA	1176	789	1	-0.652882	0.227419	6.50676	0.277897	133.627
manA	1176	789	2	0.566213	0.162136	3.94639	0.165722	38.5225
ydgA	1509	790	0	-0.239079	0.0486555	2.88089	0.0479372	164.143
ydgA	1509	790	1	-0.042649	0.0456013	2.87624	0.0469025	194.821
ydgA	1509	790	2	0.138626	0.0553	3.15989	0.0541735	132.473
ydgA	1509	790	3	0.6968	0.0635723	3.41551	0.0649893	181.523
ydgA	1509	790	4	0.897776	0.0675947	3.71478	0.0733916	143.564
uidR	591	791	0	-0.00267339	0.139727	4.04956	0.152029	22.7839
hdhA	768	792	0	-1.93756	0.185978	10.656	0.250315	147.218
hdhA	768	792	1	-1.81981	0.200945	10.4239	0.271864	178.373
malI	1029	793	0	-0.0369693	0.339881	4.10222	0.387151	57.8934
malI	1029	793	1	-0.333786	0.496752	4.96321	0.553307	51.2042
malI	1029	793	2	-0.50315	0.96937	6.58623	1.17142	41.5834
malXY	2775	794	0	-0.406692	0.23187	4.84396	0.250591	17.812
malXY	2775	794	1	0.758677	0.265814	4.52615	0.281761	16.669
malXY	2775	794	2	1.77252	0.563089	6.08683	0.609686	33.1592
malXY	2775	794	3	0.75725	0.305069	4.53034	0.324346	33.5649
malXY	2775	794	4	0.239874	0.263277	4.67829	0.276962	16.2524
malXY	2775	794	5	0.265039	0.164159	4.42555	0.171118	43.8883
[truncated: 3,016 more rows]
