# Supplementary material for: Genome-wide study of mRNA degradation and transcript elongation in Escherichia coli
Source: Mol Syst Biol. 2015 Jan 12;11(1):781. doi: 10.15252/msb.20145794 (PMC4332155; doi:10.15252/msb.20145794)
Supplement: Supplementary file 8 [file msb0011-0781-sd8.csv]

Operon	length (nt)	ID	Bin #	Posi	Posi_err	Lifetime	Lifetime_err	Chisq
yacC-speED	2130	45	0	-0.426467	0.165195	1.63394	0.0987375	58.9917
yacC-speED	2130	45	1	0.050524	0.344065	8.94443	0.608961	64.2856
yacC-speED	2130	45	2	-1.57069	0.455933	13.5485	0.964811	46.6127
yacC-speED	2130	45	3	-4.75525	2.11233	39.4763	8.79083	27.4316
yacC-speED	2130	45	4	-10	6.92839	78.0934	37.1438	36.2232
yacC-speED	2130	45	6	11.2521	5.95446	12.9206	49.0669	17.6639
sfsA-dksA	1338	56	0	1.27248	0.25668	2.02788	0.170369	57.3696
sfsA-dksA	1338	56	1	1.00062	0.454279	5.05197	0.510362	12.8845
sfsA-dksA	1338	56	2	-0.143831	0.524929	12.5308	1.27186	24.2501
sfsA-dksA	1338	56	3	0.197967	0.174269	9.33151	0.32505	84.0593
ppiB-lpxH	1220	246	0	1.68195	0.0786732	3.5682	0.0687197	55.3956
ppiB-lpxH	1220	246	1	0.875561	0.0994796	4.03148	0.0945082	51.3448
ppiB-lpxH	1220	246	2	0.638776	0.128021	1.44577	0.0765098	31.2357
ppiB-lpxH	1220	246	3	0.773	0.200713	1.72373	0.12781	17.979
tolB-pal-ybgF	2650	344	0	1.89199	0.0947422	2.69714	0.0680447	109.102
tolB-pal-ybgF	2650	344	1	3.38709	0.137721	2.2967	0.105328	17.5862
tolB-pal-ybgF	2650	344	2	3.45534	0.136779	2.51325	0.112881	32.7963
tolB-pal-ybgF	2650	344	3	4.35468	0.226918	5.83398	0.454509	69.0097
tolB-pal-ybgF	2650	344	4	-0.149828	0.111185	9.16089	0.196838	206.898
tolB-pal-ybgF	2650	344	5	4.74606	0.191512	8.44574	0.615471	61.6194
tolB-pal-ybgF	2650	344	6	4.99126	0.171764	5.82688	0.415112	157.768
tolB-pal-ybgF	2650	344	7	2.95227	0.185992	6.28392	0.321625	38.9882
flhBAE	3612	937	0	0.0606218	0.107994	0.959291	0.0635851	63.6396
flhBAE	3612	937	1	-4.72326	0.966596	4.50062	0.506284	155.811
flhBAE	3612	937	2	1.20881	0.155133	0.455209	0.103571	37.4454
flhBAE	3612	937	3	1.08368	0.0937114	0.79958	0.0532186	35.6842
flhBAE	3612	937	4	1.33269	0.0573685	0.753545	0.0364313	53.145
flhBAE	3612	937	5	1.39573	0.0433966	0.776367	0.0274325	60.6465
flhBAE	3612	937	6	1.48407	0.0413792	0.771766	0.0257274	68.3639
flhBAE	3612	937	7	1.82576	0.0473078	0.810702	0.0269617	57.6166
flhBAE	3612	937	8	1.79906	0.0524251	0.88634	0.0287751	58.4824
flhBAE	3612	937	9	1.84176	0.0615749	0.94614	0.0337755	49.0377
flhBAE	3612	937	10	1.69844	0.0879536	1.07434	0.0468117	51.8815
flhBAE	3612	937	11	1.80176	0.100034	1.13596	0.054788	41.9576
yejLM	2008	1083	0	0.90128	0.0678143	1.8966	0.0426554	19.5382
yejLM	2008	1083	1	0.307923	0.0900231	1.85703	0.0543954	20.2412
yejLM	2008	1083	2	0.412535	0.103222	1.29019	0.0665567	70.781
yejLM	2008	1083	3	0.996029	0.0849916	0.925427	0.0638242	66.6712
yejLM	2008	1083	4	0.853218	0.0954053	1.05725	0.0625646	32.6381
yejLM	2008	1083	5	1.28854	0.0721147	0.517536	0.0504625	86.6506
proVWX	3310	1291	0	-0.135477	0.0716262	1.57179	0.0444567	92.9741
proVWX	3310	1291	1	-0.202326	0.0800085	1.84858	0.0498737	136.746
proVWX	3310	1291	2	0.189536	0.0922861	1.8307	0.0572075	130.243
proVWX	3310	1291	3	-0.00704365	0.0884074	1.9955	0.0580579	131.647
proVWX	3310	1291	4	-0.213183	0.148109	2.22546	0.0971484	68.1301
proVWX	3310	1291	5	-0.031449	0.154873	2.76759	0.113277	62.2215
proVWX	3310	1291	6	0.276713	0.145986	2.6247	0.104948	125.226
proVWX	3310	1291	7	-1.372	0.455249	8.01372	0.616708	97.8443
proVWX	3310	1291	8	1.49523	0.498176	11.5026	1.31815	17.6522
proVWX	3310	1291	9	1.50137	0.319194	6.90025	0.493462	28.2787
proVWX	3310	1291	10	0.82181	0.444815	10.5876	1.00428	9.88969
yqjCDEK	1408	1495	0	2.10195	0.439602	4.46132	0.46309	11.398
yqjCDEK	1408	1495	1	-0.12565	0.385257	9.44448	0.707759	14.594
yqjCDEK	1408	1495	2	-1.30214	1.20656	16.6906	3.24186	17.5307
yqjCDEK	1408	1495	3	-0.55991	1.78055	21.7689	6.90497	6.68244
rpoZ-spoT-trmH-recG	5186	1705	0	-0.0265342	0.0730653	4.26699	0.0690133	61.4759
rpoZ-spoT-trmH-recG	5186	1705	1	0.705831	0.0650505	2.64779	0.0456569	35.4491
rpoZ-spoT-trmH-recG	5186	1705	2	1.55105	0.0497854	0.855336	0.02629	119.796
rpoZ-spoT-trmH-recG	5186	1705	3	1.62136	0.0495833	0.788467	0.0264677	79.4488
rpoZ-spoT-trmH-recG	5186	1705	4	1.68489	0.0643555	0.76335	0.0355907	48.3537
rpoZ-spoT-trmH-recG	5186	1705	5	1.47137	0.0566933	0.917077	0.0353969	106.793
rpoZ-spoT-trmH-recG	5186	1705	6	1.74477	0.0755242	1.01355	0.0418078	72.3514
rpoZ-spoT-trmH-recG	5186	1705	7	1.88841	0.0455292	0.902677	0.0256043	76.8402
rpoZ-spoT-trmH-recG	5186	1705	8	1.92575	0.0776578	0.966784	0.0440451	62.8112
rpoZ-spoT-trmH-recG	5186	1705	9	2.76996	0.0786926	0.762738	0.041471	74.7108
rpoZ-spoT-trmH-recG	5186	1705	10	0.949535	0.100558	1.86042	0.0623569	75.6667
rpoZ-spoT-trmH-recG	5186	1705	11	3.01207	0.15385	0.799131	0.072868	61.7589
rpoZ-spoT-trmH-recG	5186	1705	12	1.78092	0.138631	1.64782	0.0764587	44.3005
rpoZ-spoT-trmH-recG	5186	1705	13	0.93051	0.123451	2.01153	0.0776875	57.3377
rpoZ-spoT-trmH-recG	5186	1705	14	2.84772	0.128176	1.33246	0.0726218	46.9715
rpoZ-spoT-trmH-recG	5186	1705	15	2.78922	0.218333	1.63753	0.129935	11.213
rpoZ-spoT-trmH-recG	5186	1705	16	4.00479	0.449714	0.69573	0.216716	29.6694
pldB-yigL	1831	1775	0	0.592779	0.0891718	1.01307	0.0554126	72.8564
pldB-yigL	1831	1775	1	0.501138	0.155631	1.28967	0.0924282	44.8411
pldB-yigL	1831	1775	2	0.471143	0.222851	1.84504	0.15746	68.0031
pldB-yigL	1831	1775	3	-1.89902	1.28902	17.3644	3.34648	23.9635
pldB-yigL	1831	1775	4	0.261652	0.596146	9.83063	1.19225	17.9906
pldB-yigL	1831	1775	5	0.278992	0.429844	5.63251	0.523852	19.8868
malK-lamB-malM	3691	1873	0	0.706468	0.0627317	1.14973	0.0388777	39.4776
malK-lamB-malM	3691	1873	1	0.675892	0.0740873	1.21767	0.0450206	41.496
malK-lamB-malM	3691	1873	2	1.06241	0.120808	1.34315	0.0663027	30.9743
malK-lamB-malM	3691	1873	3	0.0405585	0.36813	10.0922	0.733185	85.5947
malK-lamB-malM	3691	1873	4	1.47476	0.201544	7.63087	0.354917	23.923
malK-lamB-malM	3691	1873	5	2.24323	0.391009	9.61585	0.870275	5.69741
malK-lamB-malM	3691	1873	6	1.96305	0.226604	8.04967	0.432818	25.9876
malK-lamB-malM	3691	1873	7	1.45888	0.228317	9.25883	0.478524	33.4688
malK-lamB-malM	3691	1873	8	1.97961	0.481616	12.7623	1.45771	16.0486
malK-lamB-malM	3691	1873	9	2.97289	0.230003	4.75626	0.308499	26.7252
malK-lamB-malM	3691	1873	10	2.70899	0.257466	4.9028	0.337094	12.9813
malK-lamB-malM	3691	1873	11	4.3085	0.608966	7.21457	1.47022	27.9996
malEFG	3794	1872	0	2.35545	0.172486	5.32693	0.22417	44.6721
malEFG	3794	1872	1	0.714944	0.21321	8.65925	0.391058	24.3335
malEFG	3794	1872	2	1.21193	0.183541	6.81467	0.274276	58.0422
malEFG	3794	1872	3	0.764439	0.230462	9.14911	0.447247	31.8444
malEFG	3794	1872	4	1.00493	0.297104	4.5768	0.308088	46.3698
malEFG	3794	1872	5	1.19152	0.175834	2.45325	0.118445	14.7738
malEFG	3794	1872	6	1.38294	0.177618	2.35193	0.121642	16.5304
malEFG	3794	1872	7	1.9956	0.208001	2.40044	0.146553	9.67112
malEFG	3794	1872	8	1.99344	0.24671	2.71832	0.18695	19.7515
malEFG	3794	1872	9	1.71073	0.254222	2.97818	0.198716	34.2885
malEFG	3794	1872	10	2.50383	0.301771	2.76153	0.233413	6.78989
malEFG	3794	1872	11	2.77707	0.25502	2.5941	0.198881	6.47956
metNIQ	2533	86	0	0.185339	0.136353	1.2843	0.0830266	48.9022
metNIQ	2533	86	1	0.816744	0.0966743	1.06646	0.0630228	50.8598
metNIQ	2533	86	2	0.860701	0.114844	1.22513	0.0760258	44.7227
metNIQ	2533	86	3	0.309606	0.126876	1.60812	0.0754864	30.5249
metNIQ	2533	86	4	0.304973	0.184037	1.98375	0.115155	37.3982
metNIQ	2533	86	5	0.362248	0.146095	3.75747	0.129342	61.9494
metNIQ	2533	86	6	1.39947	0.178868	4.61714	0.194821	10.3021
metNIQ	2533	86	7	1.90329	0.28222	5.44901	0.368321	19.0336
