# Supplementary material for: Genome-wide study of mRNA degradation and transcript elongation in Escherichia coli
Source: Mol Syst Biol. 2015 Jan 12;11(1):781. doi: 10.15252/msb.20145794 (PMC4332155; doi:10.15252/msb.20145794)
Supplement: Supplementary file 9 [file msb0011-0781-sd9.csv]

RNA	ID	Length	total fragments	Avg lifetime	StdDev
thrLABC	1	4831	7	2.74759	0.644180371
yaaA	3	777	2	2.113745	0.206105
talB	5	954	3	5.030576667	0.345193661
mog	6	588	1	2.83538	0
yaaH	7	567	1	7.09375	0
dapB	13	822	2	5.292795	0.440785
folA	18	480	1	1.79282	0
djlA	19	816	2	1.85639	0.16581
hepA	21	2907	6	2.006188333	0.140997743
sgrST-setA	27	1433	4	44.25025	71.44752882
fruR	30	1005	3	1.731153333	0.073444454
mraZW-ftsLI-murEF-mraY-murD-ftsW-murGC-ddlB-ftsQAZ-lpxC	31	17841	6	1.296368333	0.19296161
mraW-ftsLI-murEF-mraY-murD-ftsW-murGC-ddlB-ftsQAZ-lpxC	32	17381	6	1.136584667	0.153350798
lpxC	33	918	3	9.916423333	2.358600742
secMA-mutT	34	3729	6	3.719343333	1.734284208
guaC	35	1044	3	16.71423333	4.186267375
nadC	37	894	2	2.18216	0.04914
ampDE	38	1403	4	2.7848	0.548749242
aroP	39	1374	4	5.90867	0.72936909
aceEF	40	4571	6	3.914225	0.710617834
lpdA	41	1425	4	6.9760875	0.680498303
acnB	43	2598	6	12.53220333	4.7969351
yacL	44	363	1	5.49131	0
yacC-speED	45	2130	6	39.13046167	35.12139489
gcd	47	2391	6	3.702698333	0.641576035
hpt	48	537	1	5.38201	0
can	49	663	2	2.791375	0.336385
yadGH	50	1694	5	5.532028	0.602661698
yadI	51	441	1	2.32002	0
panD	53	381	1	4.24968	0
sfsA-dksA	56	1338	4	7.23554	4.010005278
ligT	57	531	1	2.02246	0
hemL	61	1281	4	13.2875225	3.284613665
clcA	62	1422	4	1.7950475	0.355104836
erpA	63	345	1	3.26321	0
degP	65	1425	4	2.84542	0.612961389
yaeH	67	387	1	5.75498	0
rpsB-tsf	69	1997	6	10.88737333	5.373434968
pyrH	70	726	2	14.57545	7.38485
frr	71	558	1	5.535	0
dxr	72	1197	3	2.049273333	0.244116983
ispU	73	762	2	2.495775	0.113035
cdsA	74	858	2	2.919295	0.085095
rseP	75	1353	4	2.5219	0.086169148
fabZ	76	456	1	7.12245	0
accA	77	960	3	6.37085	1.169052844
yaeR	79	390	1	7.9437	0
tilS	80	1299	4	2.870805	0.189100847
yaeP-rof	81	448	1	4.76824	0
yaeQJ-nlpE	82	1689	5	2.56247	0.457729165
proS	84	1719	5	2.4973	0.332989044
rcsF-yaeB	85	1109	3	3.685716667	0.312222448
metNIQ	86	2533	6	1.820871667	0.915983986
gmhB	87	576	1	2.86092	0
yafDE	89	1428	4	1.9757425	0.0916787
mltD	90	1359	4	1.7087325	0.06461154
gloB	91	756	2	4.42645	0.72914
dnaQ	92	732	2	1.444867	0.585103
yafV	98	771	2	1.279605	0.183105
lpcA	101	579	1	2.78809	0
dinJ-yafQ	102	542	1	1.8555	0
pepD	108	1458	4	7.8816625	0.582129582
gpt	109	459	1	1.33853	0
frsA	110	1245	4	2.360115	0.247018295
crl	111	402	1	3.68467	0
proBA	113	2369	6	2.110313333	0.587881394
yagU	131	615	2	5.00926	0.39261
ykgMO	137	404	1	4.65376	0
betT	143	2034	6	2.239953333	0.361912326
yaiL	160	540	1	1.92661	0
frmRAB	161	2347	6	17.88355	9.640935797
hemB	164	975	3	3.824176667	0.328550162
ampH	169	1158	3	1.584633333	0.072137577
ddlA	173	1095	3	3.55777	0.412888829
proC	177	810	2	2.903875	0.143225
yaiI	178	459	1	2.48872	0
rdgC	181	912	3	2.07058	0.12133125
brnQ-proY	185	2769	6	2.525475	0.338136126
malZ	186	1818	6	4.740178333	0.548600747
acpH	187	582	1	2.19187	0
queA	188	1071	3	1.46778	0.068328138
yajD	189	348	1	1.72873	0
tsx	190	885	2	3.418955	0.429105
thiI	192	1449	4	1.8074625	0.166513605
yajQ	193	492	1	2.70586	0
yajR	194	1365	4	1.43933	0.233926275
ampG	195	1476	4	1.320955	0.147725263
yajG	196	579	1	1.65689	0
bolA	197	318	1	5.14172	0
tig	198	1299	4	3.61022	0.308580755
ppiD	201	1872	6	2.638966667	0.185072544
queC	204	696	2	4.11781	0.67834
ybaO	207	459	1	0.718728	0
ybaY	211	573	1	6.21658	0
ylaC	216	471	1	1.61848	0
maa	217	552	1	1.28439	0
acrR	218	648	2	1.4682055	0.6529445
kefA	219	3363	6	1.299767667	0.204991549
ybaN	220	378	1	1.28202	0
apt	221	552	1	2.69878	0
dnaX	222	1932	6	2.043508333	0.241652945
ybaB-recR	223	935	3	4.774726667	0.864422753
htpG	224	1875	6	2.246613333	0.225246679
adk	225	645	2	4.70696	0.35723
gsk	226	1305	4	1.6842	0.11027772
ybaL	227	1677	5	1.181046	0.08567778
fsr	228	1221	4	2.82994	0.17149319
ushA	229	1653	5	3.35072	0.457569941
ybaK	230	480	1	4.1695	0
ybaQ	231	342	1	2.22411	0
cueR	234	408	1	1.02683	0
ybbN	236	855	2	3.137215	0.182635
allR	243	816	2	3.61932	0.16439
purEK	245	1574	5	2.611824	0.171115214
ppiB-lpxH	246	1220	4	2.692295	1.123895988
cysS	247	1386	4	3.5883875	0.384415266
intD	254	1164	3	1.4499	0.28825128
pheP	276	1377	4	2.0628375	0.094564503
mscM	277	1248	4	5.9513425	0.533863481
nfsB	278	654	2	4.970345	0.183365
dsbG	291	747	2	3.20302	0.20308
uspG	292	429	1	2.84121	0
rnk	294	411	1	7.45596	0
rna	295	807	2	1.44349	0.10116
pagP	300	561	1	0.727417	0
crcB	302	384	1	4.45195	0
lipA	305	966	3	4.539906667	0.415760128
dacA	307	1212	4	3.2118225	0.302481655
ybeL	308	483	1	4.05853	0
rihA	314	936	3	7.831116667	0.842994642
miaB	317	1425	4	4.30469	0.532744859
ubiF	318	1176	3	2.73574	0.654393992
asnB	319	1665	5	3.29127	0.282275949
nagC	320	1221	4	1.483365	0.230386953
nagA	321	1149	3	2.534933333	0.204443508
nagE	322	1947	6	11.18459667	2.548384764
glnS	323	1665	5	3.07624	0.320598905
ybfF	325	765	2	2.404545	3.50E-05
seqA-pgm	326	2212	6	3.173513333	0.647741363
gltA	338	1284	4	3.0288875	0.278653039
sucABCD	339	6344	6	2.5	1.118033989
cydAB	342	2724	6	8.662771667	1.4268484
ybgC-tolQRA	343	2856	6	1.312878333	0.135281891
tolB-pal-ybgF	344	2650	6	5.15795	2.84390822
lysT-valT-lysW	345	365	1	1.11883	0
aroG	350	1053	3	3.14827	0.266120715
gpmA	351	753	2	3.389065	0.187145
ybhC	361	1284	4	1.9525275	0.067599264
ybhB	362	477	1	4.35893	0
uvrB	365	2022	6	3.952913333	0.382253812
ybhK	366	909	3	2.045793333	0.224015762
ybhL	367	705	2	2.880885	0.168525
rhlE	369	1365	4	1.7773025	0.144332435
ybiA	370	483	1	2.73006	0
dinG	371	2151	6	1.622653333	0.128387823
ybiB	372	963	3	6.392656667	1.223066823
ybiC	373	1086	3	12.10871667	6.764307207
dps	379	504	1	7.39125	0
rhtA	380	888	2	2.109115	0.061505
ompX	381	516	1	10.775	0
mntR-ybiR	385	1583	5	1.426842	0.123983383
ybiS	386	921	3	2.261573333	0.338806371
ybiT	387	1593	5	2.621084	0.273434977
ybiV	389	816	2	4.13986	0.14689
moeAB	391	1985	6	2.450626667	0.527437359
rimO	394	1326	4	1.495445	0.162706748
dacC	396	1203	4	2.0866575	0.411079429
deoR	397	759	2	1.068284	0.169276
ybjG	398	597	1	2.34158	0
cmr	399	1233	4	1.58097	0.124183981
ybjK	402	537	1	1.94686	0
ybjL	404	1686	5	1.501214	0.226510253
artJ	409	732	2	3.891155	0.031845
artPIQM	410	2869	6	2.515906667	0.405649127
clpS	415	321	1	3.70324	0
clpA	416	2277	6	12.15720667	3.429908327
aat	419	705	2	1.953075	0.043175
trxB	420	966	3	4.963963333	0.655561011
lrp	421	495	1	7.63071	0
ftsK	422	3990	6	2.028896667	0.310214837
lolA-rarA	423	1969	6	1.637678333	0.300322816
serS	424	1293	4	4.2234875	0.751251934
pflA	431	741	2	2.17006	0.00462
ycaO	432	1761	5	3.893762	0.374143454
ycaR-kdsB	436	926	3	3.801063333	0.162135848
smtA-mukFEB	437	7250	6	1.972516667	0.213843477
ycbKL	439	1223	4	3.61943	0.129233913
aspC	440	1191	3	10.94296	1.636010181
ompF	441	1089	3	12.55573	3.125076675
asnS	442	1401	4	6.4806775	0.705434229
pncB	443	1203	4	2.1740775	0.469988869
pepN	444	2613	6	3.282373333	0.512043898
pyrD	447	1011	3	9.448233333	2.147386195
rlmL-uup	448	4028	6	1.476676667	0.04268002
pqiAB	449	2899	6	1.61261	0.17320673
ymbA	450	549	1	-2.84E-14	0
fabA	452	519	1	3.4944	0
ycbZ	453	1761	5	1.559668	0.079406946
matP	454	453	1	1.72631	0
ompA	455	1041	3	46.75323333	22.82399904
sulA	456	510	1	8.05898	0
mgsA	458	459	1	2.74663	0
yccU	460	414	1	5.81251	0
hspQ	461	318	1	4.64212	0
rlmI	462	1191	3	2.02919	0.056320015
yccA	463	660	2	2.575	0.05633
ymcE-gnsA	470	394	1	7.97625	0
rutR	479	639	2	3.3845	0.32311
putA	480	3963	6	4.373176667	0.799161755
putP	481	1509	5	5.140224	0.55283182
efeU_1U_2	482	830	2	2.0281	0.29718
efeOB	483	2405	6	3.196005	0.638253869
ghrA	488	939	3	4.61813	0.597253203
ycdXY	489	1316	4	5.1698975	0.982547194
ycdZ	490	492	1	4.35891	0
ymdA	491	312	1	4.50202	0
mdoC	492	1158	3	1.03618	0.17296338
mdoGH	493	4072	6	2.379938333	0.158534584
msyB	495	375	1	3.94419	0
lpxL	497	921	3	1.462873333	0.185177426
yceA	498	1053	3	1.342373333	0.065058103
pyrC	501	1047	3	8.833213333	3.531820858
yceB	502	561	1	3.34686	0
rimJ	505	585	1	4.08255	0
yceH	506	648	2	4.43572	0.96695
murJ	508	1536	5	1.295016	0.199136734
flgBCDEFGHIJ	509	7295	6	3.867266667	1.844902031
flgK	510	2609	6	4.427855	3.218510895
rne	511	3186	6	2.663333333	0.381396752
yceQ	512	321	1	1.92731	0
rluC	513	960	3	1.23126	0.165630423
pabC-yceG-tmk-holB-ycfH	514	4275	6	4.49117	0.785779022
ptsG	515	1434	4	6.649775	0.475072033
hinT-ycfL-lpoB-thiK-nagZ-ycfP	517	3801	6	8.503901667	2.138001604
ndh	518	1305	4	1.7635825	0.086040999
ycfJ	519	540	1	2.45795	0
ycfQ	520	633	2	2.118605	0.421585
mfd	522	3447	6	1.49844	0.16292911
lolCDE	524	3138	6	1.257643333	0.065001013
ycfD	527	1122	3	1.645393333	0.046570831
hflD-purB	528	2016	6	2.75814	0.785443468
mnmA	529	1107	3	1.555573333	0.108148793
icd	530	1251	4	5.9896675	0.766452054
iraM	538	324	1	2.28134	0
ycgE	540	732	2	1.061685	0.043685
ycgF	541	1212	4	3.84673	0.418776176
pliG	550	402	1	7.39555	0
ycgL	551	327	1	1.62193	0
ycgM	552	660	2	2.43379	0.1304
ycgN	553	447	1	1.68115	0
dsbB	557	531	1	2.10666	0
nhaB	558	1542	5	1.693576	0.197195288
fadR	559	720	2	1.661335	0.219225
dadAX	561	2379	6	2.154403333	0.188095462
cvrA	562	1737	5	1.4559758	0.386492493
emtA	564	612	2	3.030615	0.296895
chaA	579	1101	3	2.537916667	0.108640493
ychN	580	354	1	15.0165	0
purU	586	843	2	5.650515	0.011405
ychJ	587	459	1	3.06102	0
galU	588	909	3	3.960416667	0.481207111
hns	589	414	1	3.51927	0
tdk	590	618	2	1.590695	0.008675
adhE	592	2676	6	3.396655	0.276270629
ychE	593	648	2	1.009618	0.057902
oppABCDF	594	5587	6	5.926878333	0.668447424
tonB	598	720	2	1.0825765	0.2913535
yciA	599	399	1	2.35723	0
rluB	602	876	2	1.61466	0.16395
yciK-btuR	603	1346	4	4.9798925	0.369223905
sohB	604	1050	3	6.36769	1.323583449
topA	606	2598	6	2.305983333	0.142604543
cysB	607	975	3	4.2728	0.552695109
acnA	609	2676	6	8.701861667	1.471850853
ribA	610	591	1	2.59301	0
pgpB	611	765	2	1.84051	0.01863
gmr	613	1986	6	2.333825	0.185570896
rnb	614	1935	6	1.66752	0.105215547
fabI	616	789	2	8.70354	4.13556
ycjD	617	354	1	1.45886	0
puuA	620	1419	4	3.54764	0.1212821
puuDR	621	1349	4	3.202295	0.877452912
tpx	627	507	1	5.22996	0
mppA	630	1614	5	2.025308	0.448559569
uspE	634	951	3	5.16037	0.568979113
fnr	635	753	2	1.668195	0.016555
ydaL	638	564	1	2.9775	0
ttcA	643	936	3	2.02873	0.160176887
ydbK	656	3525	6	10.37472333	1.307573738
azoR	670	606	2	5.625495	0.388545
cybB	675	531	1	1.97086	0
ydcI	679	924	3	2.12964	0.215190776
mdoD	681	1656	5	2.3729	0.06415057
ydcL	684	669	2	5.336215	0.169665
ydcP	690	1962	6	2.604375	0.178174535
yncD	701	2103	6	1.59348	0.089199932
yncE	702	1062	3	7.77577	2.275892192
ansP	703	1500	5	8.46268	1.526376001
yddM	716	363	1	2.82223	0
maeA	718	1698	5	6.812092	1.095742426
osmC	719	432	1	9.58856	0
yneE	731	915	3	1.32588	0.13322584
marC	739	666	2	2.180335	0.168915
marRAB	740	1088	3	2.181323333	0.439674333
dcp	748	2046	6	5.998856667	1.550561478
ydfG	749	747	2	4.735645	0.584965
ydfH	750	687	2	1.770115	0.118915
ynfA	774	327	1	1.71078	0
ynfB-speG	775	937	3	2.19311	0.069249956
ydgH	786	945	3	3.182233333	0.216992997
rstAB	787	2034	6	0.707664	0.128573803
fumA	788	1647	5	11.600432	2.477395412
manA	789	1176	3	2.514526667	0.413642961
ydgA	790	1509	5	2.467494	0.233967562
uidR	791	591	1	2.25414	0
add	795	1002	3	3.58742	0.17315589
ydgJ	796	1041	3	3.771593333	0.102114905
tppB	799	1503	5	5.244482	1.180100269
gst	800	606	2	3.588265	0.520475
slyB	803	468	1	2.22067	0
slyA	804	435	1	3.24751	0
ydhF	807	897	2	2.45005	0.06843
nemA	809	1098	3	8.187053333	4.911352866
gloA	810	408	1	5.87827	0
grxD	811	348	1	13.6083	0
ydhO	812	816	2	1.053374	0.111066
sodB	813	582	1	25.8787	0
cfa	816	1149	3	5.867946667	0.742683356
ribC	817	642	2	3.276365	0.035205
mdtK	818	1374	4	2.627065	0.156940942
ydhQ	819	1257	4	4.80153	0.438263531
ydhR	821	306	1	12.3787	0
pykF	824	1413	4	2.097365	0.20586952
ydiK	828	1113	3	3.501903333	0.445189304
pps	836	2379	6	14.54744833	5.155463845
ppsR	837	834	2	3.75364	0.01665
aroH	838	1047	3	2.837353333	0.273949009
ydiU	840	1437	4	1.3791525	0.152613002
nlpC	842	465	1	2.3593	0
ydiY	846	759	2	4.07486	0.13031
yniB	850	537	1	2.02352	0
yniC	851	669	2	4.50359	0.50437
ydjM	852	591	1	3.24413	0
ydjN	853	1392	4	3.04784	0.555812278
osmE	857	339	1	5.38471	0
nadE	858	828	2	11.677695	1.864205
xthA	860	807	2	2.748195	0.104825
gdhA	864	1344	4	2.7358275	0.113678452
sppA	866	1857	6	1.91402	0.213210976
ansA-pncA	867	1669	5	2.814582	1.09434102
msrB	872	414	1	2.92211	0
yeaE	873	855	2	2.813145	0.318335
mipA	874	747	2	13.57575	2.28815
yeaK	878	504	1	3.44059	0
yeaO	881	348	1	3.94607	0
yeaP	883	1026	3	1.029436333	0.123794672
leuE	886	639	2	1.98882	0.00584
rnd	891	1128	3	1.632023333	0.15864421
fadD-sroD	892	1730	5	2.366206	0.343624813
yoaA	893	1911	6	1.55225	0.27481386
yoaB	894	345	1	4.6354	0
yoaC	895	360	1	2.68843	0
pabB-nudL	897	1944	6	2.301021667	0.226074413
sdaA	898	1365	4	3.9665125	0.555518383
manXYZ	901	2699	6	11.76886333	3.370665786
yobD	902	459	1	5.44955	0
kdgR	906	792	2	2.033895	0.073445
htpX	908	882	2	2.227535	0.088245
yebR	909	552	1	3.01199	0
rsmF	911	1440	4	2.2224025	0.109675842
yobA-yebZY	915	1605	5	2.524306	0.166575005
yebF	918	357	1	3.54061	0
zwf	921	1476	4	4.5366125	0.495734878
yebK	922	870	2	1.49027	0.07588
pykA	923	1443	4	10.447325	2.807822912
lpxM	924	972	3	1.111073333	0.074654236
yebA	925	1323	4	1.6246275	0.259153392
znuA	926	933	3	3.932103333	0.919248508
znuCB	927	1538	5	1.654058	0.267727195
aspS	929	1773	5	3.006818	0.259838293
yecN-cmoAB	931	2148	6	2.317238333	0.404148713
cutC	933	441	1	5.85596	0
yecM	934	567	1	3.43677	0
argS	935	1734	5	2.454336	0.213259816
yecT	936	489	1	1.46892	0
flhBAE	937	3612	6	1.374102	1.406176907
ftnB	942	504	1	1.62291	0
yecR	944	324	1	1.70329	0
ftnA	945	498	1	3.0975	0
yecA	948	666	2	2.791795	0.124655
pgsA	949	549	1	1.20761	0
yodB	976	531	1	3.13259	0
amn	983	1455	4	9.569795	2.125973237
yeeN	984	717	2	2.79185	0.13353
yeeX	999	330	1	2.92622	0
sbcB	1003	1428	4	1.457965	0.170764912
plaP	1005	1359	4	4.214625	0.260912138
yeeZ	1007	825	2	3.165915	0.503555
cld	1009	981	3	2.19755	0.07233509
ugd	1010	1167	3	1.536093333	0.052350423
gnd	1011	1407	4	44.38665	50.33268051
galF	1014	894	2	2.92396	0.4815
yegH	1015	1584	5	2.226146	0.137724995
asmA	1016	1854	6	1.366043	0.554773071
yegD	1019	1353	4	7.94123	1.625297109
yegQ	1026	1362	4	3.086735	0.124420242
mrp	1036	1110	3	3.54313	0.285669645
metG	1037	2034	6	3.392851667	0.316049527
yehS	1042	471	1	2.23638	0
bglX	1045	2298	6	2.54696	0.157660425
dld	1046	1716	5	5.641592	1.127233194
pbpG	1047	933	3	1.178343333	0.080884365
yohD	1049	579	1	1.08595	0
dusC	1053	948	3	1.643	0.162411217
cdd	1055	885	2	5.04473	0.37897
yeiG	1059	837	2	9.44439	0.15157
lysP	1061	1470	4	1.938065	0.078476366
yeiE	1062	882	2	2.68341	0.1326
nfo	1064	858	2	10.25575	3.88225
yeiI	1065	1089	3	3.502246667	0.051780754
yeiP	1071	573	1	3.09183	0
yeiR-lpxT	1073	1739	5	2.943174	0.533678698
spr	1074	567	1	0.872986	0
yejG	1077	345	1	3.35893	0
bcr	1078	1191	3	1.857326667	0.267213794
rsuA	1079	696	2	1.605545	0.042525
yejK	1082	1008	3	4.000013333	0.48809542
yejLM	1083	2008	6	1.257338833	0.49444797
eco	1088	489	1	6.73638	0
mqo	1089	1647	5	3.767472	0.516493878
yojI	1090	1644	5	1.550814	0.120477707
apbE	1091	1056	3	0.607852667	0.154767764
rcsC	1094	2802	6	1.198911667	0.288578381
gyrA	1097	2628	6	4.159996667	0.895998195
ubiG	1098	723	2	3.518095	0.183145
inaA	1100	651	2	2.745585	0.187975
yfaY	1105	1203	4	4.31719	0.872684536
yfaZ	1106	543	1	4.26114	0
nudI	1107	426	1	1.45492	0
ais	1108	603	2	1.242875	0.018175
elaB	1109	306	1	7.1388	0
elaA	1110	462	1	2.88211	0
rbn	1111	918	3	2.24798	0.187211571
lrhA	1119	939	3	4.156176667	2.794098605
yfbUT	1121	1156	3	5.503016667	0.68655724
yfbV	1122	456	1	3.63389	0
yfcD	1124	543	1	4.10184	0
yfcE	1125	555	1	4.87733	0
folX-yfcH	1128	1277	4	3.8723975	1.196596674
accD	1130	915	3	3.565593333	0.363425979
fabB	1131	1221	4	3.6484	0.34849838
yfcN	1133	552	1	0.879978	0
sixA	1136	486	1	4.41205	0
fadL	1139	1347	4	7.29359	0.927600422
mlaA	1141	756	2	4.923585	0.084925
alaC	1157	1239	4	3.7940875	1.112382234
glk	1159	966	3	3.632056667	0.446833497
mntH	1162	1239	4	1.73563	0.556731782
nupC	1163	1203	4	3.6518275	0.203362998
yfeCD	1167	739	2	0.9036755	0.0218105
gltX	1168	1416	4	2.658735	0.303449817
valUXY-lysV	1169	398	1	2.97266	0
zipA	1174	987	3	1.27258	0.182827049
cysZ	1175	762	2	2.825335	0.184135
cysK	1176	972	3	12.57696667	1.225809733
pdxK	1177	852	2	9.31776	1.57544
ucpA	1180	792	2	2.82773	0.11915
maeB	1191	2280	6	7.052383333	1.364116399
ypfH	1198	699	2	2.429675	0.102975
purC	1199	714	2	3.687375	0.238615
yfgO	1201	1062	3	1.6554	0.295324285
yfgCD	1202	1844	6	2.043225	0.410897639
hda	1203	702	2	1.946955	0.136585
upp-uraA	1204	2002	6	4.36556	0.834994152
purMN	1205	1676	5	3.85457	0.363133372
ppk-ppx	1206	3613	6	2.07918	0.400674244
guaBA	1210	3113	6	2.881398333	0.248330347
bamB-der	1211	2769	6	1.864476667	0.086762623
yfgM	1212	621	2	1.63158	0.09839
hisS	1213	1275	4	1.7515975	0.132331425
ispG-sroE	1214	1210	4	1.9034675	0.120988788
rlmN	1215	1155	3	3.288106667	0.247913462
ndk	1216	432	1	2.90646	0
sseA	1217	846	2	4.863275	0.503175
pepB	1218	1284	4	19.6586775	22.17818738
trmJ	1219	741	2	1.282915	0.061335
suhB	1220	804	2	3.097675	0.276945
glyA	1228	1254	4	5.3810075	0.766037705
shoB	1235	319	1	131.522	0
srmB	1237	1335	4	3.48964	0.277498625
ung	1241	690	2	2.643145	0.264935
yfiF	1242	1038	3	11.92567	3.010462834
trxC	1243	420	1	1.87446	0
pssA	1245	1356	4	2.2303325	0.111979882
rluD-yfiH	1246	1709	5	3.118754	0.332391418
bamD	1247	738	2	3.055015	0.328795
raiA	1248	342	1	5.78521	0
pheLA	1249	1307	4	3.43322	0.15076572
aroF-tyrA	1250	2203	6	4.45341	0.828855088
ffh	1252	1362	4	1.973855	0.104517838
ypjD	1253	867	2	0.9406065	0.1119035
yfjD	1254	1197	3	0.905986333	0.080980903
grpE	1255	594	1	3.10649	0
nadK	1256	879	2	1.829305	0.153385
smpA	1258	342	1	2.52593	0
ratAB	1259	757	2	2.919045	0.007565
smpB	1260	483	1	3.02097	0
ssrA	1261	363	1	42.7534	0
ygaU	1283	450	1	6.63097	0
ygaVP	1285	834	2	3.5166	1.32172
stpA	1286	405	1	2.37366	0
proVWX	1291	3310	6	2.039936667	0.379787563
ygaZH	1293	1063	3	1.778883333	0.396232917
emrRAB	1294	3385	6	4.686811667	1.058697011
luxS	1295	516	1	13.994	0
gshA	1297	1557	5	3.436756	0.170932076
yqaBA	1298	992	3	2.49141	0.623738788
alaS	1300	2631	6	2.65899	0.153318051
ygaD	1301	498	1	2.9049	0
mltB	1302	1086	3	2.875623333	0.191793492
ftsB	1314	312	1	1.77251	0
ygbE	1315	324	1	1.46204	0
queD	1318	366	1	2.90316	0
ygcF	1323	672	2	3.10908	0.052
relA-mazEF	1325	2896	6	1.739748333	0.154660803
csrB	1328	369	1	3.8419	0
syd	1329	546	1	1.95941	0
queF	1330	849	2	2.610075	0.065985
ygdH	1331	1365	4	9.8605525	1.641874746
sdaCB	1332	2715	6	2.485058333	0.106192174
ygdG	1333	846	2	1.668205	0.391355
gcvA	1335	918	3	1.335803333	0.194118966
csdAE	1338	1649	5	1.940776	0.201359146
csdL	1339	807	2	3.021925	0.197315
mltA	1340	1098	3	2.499753333	0.127736821
amiC	1342	1254	4	1.2013525	0.169646146
argA	1343	1332	4	1.9874325	0.298544624
rppH-ptsP	1344	2790	6	1.080805	0.113596378
ygdQ	1346	714	2	1.31803	0.1067
tas	1348	1041	3	8.384736667	0.696658597
galR	1351	1032	3	1.61206	0.202331646
lysA	1352	1263	4	1.814275	0.341371957
yqeF	1356	1182	3	1.263966667	0.245170783
yqeG	1357	1230	4	2.0498875	0.589297131
ygeR	1371	756	2	1.255925	0.018285
idi	1386	549	1	1.325	0
xerD	1387	897	2	2.080405	0.008875
fldB	1388	522	1	2.34208	0
ygfYX	1389	655	2	2.013335	0.237445
ygfZ	1390	981	3	2.687463333	0.087807837
yqfA	1391	660	2	2.225525	0.163295
yqfB	1392	312	1	2.13979	0
bglA	1393	1440	4	3.9242025	0.750045473
ygfB-pepP-ubiH-visC	1395	4330	6	2.517351667	0.549612899
zapA	1396	330	1	2.72254	0
serA	1398	1233	4	2.6768275	0.273299154
rpiA	1399	660	2	7.34002	0.36139
argP	1401	894	2	1.199515	0.053815
yggE	1402	741	2	4.32128	0.21585
argO	1403	636	2	3.504335	0.185565
mscS	1404	861	2	21.0974	8.2502
tktA	1405	1992	6	6.429275	0.684266507
yggG	1406	759	2	9.54814	3.79546
metK	1408	1155	3	2.72754	0.078466285
galP	1409	1395	4	3.2804625	0.373235893
endA	1411	708	2	6.217505	0.176725
rsmE-gshB	1412	1695	5	4.239096	0.704851489
yqgEF	1413	980	3	2.480013333	0.268712923
yggN	1417	720	2	4.83662	0.83904
gss	1430	1860	6	8.914683333	1.963311367
hybOABCDEFG	1432	6546	6	2.097831667	0.14949416
yqhA	1436	495	1	4.29851	0
metC	1438	1188	3	3.877906667	0.384693229
yghB	1439	660	2	2.11402	0.34874
ygiQ	1443	2220	6	2.609905	0.310410196
ftsP	1444	1413	4	2.02007	0.055620658
plsC	1445	738	2	1.94049	0.00703
parC	1446	2259	6	1.43871	0.26032779
ygiV	1448	483	1	2.68889	0
ygiW	1449	393	1	4.2484	0
mdaB	1452	582	1	3.27878	0
ygiN	1453	315	1	4.21557	0
nudF-yqiB-cpdA-yqiA-parE	1454	4407	6	2.883996667	0.988543945
tolC-ygiABC	1455	3467	6	2.770425	0.203886374
zupT	1457	774	2	3.439335	0.388695
sroG-ribB	1458	906	3	2.808893333	0.871372022
rfaE	1466	1434	4	3.2450925	0.473656482
bacA	1467	822	2	3.49464	0.31358
folB	1468	369	1	2.04439	0
ygiH	1469	618	2	0.6754335	0.0980835
mug	1472	507	1	4.72992	0
yqjH	1474	765	2	5.001145	0.586115
yqjI	1475	624	2	3.11482	0.4406
ebgR	1479	984	3	2.971446667	0.174667125
rlmG	1484	1137	3	2.13652	0.154822499
ygjP	1485	504	1	0.946628	0
alx	1488	966	3	2.198806667	0.496870776
exuR	1493	777	2	1.076505	0.020215
yqjA-mzrA	1494	1050	3	1.183061333	0.209632863
yqjCDEK	1495	1408	4	13.091325	6.633844156
yhaH	1498	366	1	4.72811	0
yhaJ	1500	897	2	2.459305	0.098595
sohA-yhaV	1506	800	2	1.6468	0.18483
agaR	1507	810	2	1.61772	0.0444
diaA	1512	591	1	2.15733	0
yraP	1513	576	1	4.82998	0
yhbW	1517	1008	3	7.395963333	0.714173299
nlpI	1519	885	2	3.372485	0.029395
argG	1522	1344	4	3.68929	0.231986399
folP-glmM	1524	2179	6	3.00775	0.756832093
greA	1526	477	1	1.54278	0
dacB	1527	1434	4	1.2790325	0.169713202
yhbE-obgE	1528	2154	6	2.385401667	0.187568519
ispB	1529	972	3	1.546306667	0.064678871
murA	1531	1260	4	2.9600625	0.245692719
mlaFEDCB	1533	3103	6	2.575921667	0.159956962
nanR	1538	792	2	1.186051	0.257699
sspAB	1540	1142	3	4.16617	0.325631811
yhcM	1541	1128	3	1.230483333	0.228094901
yhcB	1542	399	1	3.8722	0
degQS	1543	2525	6	2.476906667	0.598239693
mdh	1544	939	3	11.12004667	2.355140634
argR	1545	471	1	3.09929	0
tldD	1549	1446	4	1.62877	0.302089468
mreB	1551	1044	3	2.958683333	0.088888863
yhdH	1553	975	3	8.062196667	1.203553453
accBC	1554	1831	6	10.97937	3.131624163
yhdT-panF-prmA	1555	2577	6	2.989775	0.187334724
dusB-fis	1556	1288	4	2.706325	0.363126035
def-fmt	1563	1472	4	2.2863875	0.195111106
rsmB	1564	1290	4	1.878895	0.133838646
trkA	1565	1377	4	1.961865	0.209383244
rpsMKD-rpoA-rplQ	1566	2856	6	5.887921667	1.061802993
rplNXE-rpsNH-rplFR-rpsE-rpmD-rplO-secY-rpmJ	1567	5532	6	3.016206667	1.234003601
rpsJ-rplCDWB-rpsS-rplV-rpsC-rplP-rpmC-rpsQ	1568	4957	6	11.55297	3.446627275
fkpA	1572	813	2	3.51228	0.54349
slyD	1574	591	1	8.44426	0
yheSTU	1575	3148	6	1.708265	0.148168648
prkB	1576	870	2	3.189955	0.353435
yhfA	1577	405	1	4.56356	0
crp	1578	633	2	2.392105	0.066805
yhfK	1579	2103	6	1.1948575	0.219628903
argD	1580	1221	4	2.0009	0.061967502
ppiA	1581	573	1	2.1275	0
tsgA	1582	1182	3	3.291123333	0.27623813
mrcA	1586	2553	6	1.164646333	0.266384811
nudE	1587	561	1	0.813233	0
yrfF	1588	2136	6	0.995676167	0.253869664
pck	1590	1623	5	9.613906	4.537499843
ompR-envZ	1591	2069	6	4.150046667	1.107204331
greB	1592	477	1	1.82094	0
yhgF	1593	2322	6	2.879695	0.264297022
bioH	1595	771	2	4.64253	0.36869
gntT	1596	1317	4	3.38414	0.231679718
asd	1600	1104	3	11.81451	2.455767339
yhgN	1601	594	1	3.21294	0
gntR	1602	996	3	1.268137	0.397809194
yhhW	1603	696	2	2.856025	0.034835
yhhX	1604	1038	3	2.242503333	0.357961586
yhhK	1611	384	1	2.0101	0
rpoH	1613	855	2	2.946195	0.175105
rsmD-yhhL	1614	856	2	1.57988	0.08292
yhhM	1615	360	1	2.00781	0
yhhN	1616	627	2	2.04074	0.0331
dcrB	1620	558	1	3.85513	0
acpT	1623	588	1	1.20617	0
yhiN	1628	1203	4	2.064825	0.182246817
pitA	1629	1500	5	2.887016	0.154201768
uspA	1631	435	1	4.99242	0
prlC-yhiQ	1633	2803	6	2.424105	0.386765938
yhiR	1634	843	2	2.123525	0.024795
gor	1635	1353	4	4.88514	0.171344675
kdgK	1651	930	3	2.048126667	0.118738091
yhjJ	1652	1497	4	2.217725	0.242745493
dctA	1653	1287	4	8.4626825	1.149880962
yhjV	1660	1272	4	2.7284125	0.479051221
eptB	1663	1692	5	1.5136432	0.84850391
yiaD	1666	660	2	4.797745	0.305755
ghrB	1667	975	3	9.471983333	2.230857119
yiaF	1668	711	2	4.64706	0.13263
bax	1677	825	2	1.640455	0.095315
avtA	1679	1254	4	1.597235	0.109961414
yiaJ	1681	849	2	1.75104	0.11207
yibL	1692	363	1	1.96162	0
lldPRD	1693	3619	6	1.508015	0.159615585
trmL	1694	474	1	4.41249	0
cysE	1695	822	2	2.70689	0.03586
yibN	1697	432	1	3.50339	0
kbl-tdh	1698	2232	6	27.40195	19.32886567
yicC	1702	864	2	3.490905	0.243575
gmk	1704	624	2	2.133165	0.197525
rpoZ-spoT-trmH-recG	1705	5186	6	1.706501667	1.32426843
gltS	1706	1206	4	2.3755125	0.204526452
yicH	1708	1710	5	1.345408	0.249858075
nepI	1715	1191	3	2.15959	0.097163508
yicN	1716	453	1	1.49727	0
yidQ	1725	333	1	1.42554	0
yidA	1728	813	2	4.8702	0.09238
yidB	1729	399	1	7.21872	0
gyrB	1730	2415	6	2.706563333	0.320049504
rpmH-rnpA	1731	517	1	3.09865	0
mnmE	1732	1365	4	3.6417	0.475013046
yieEF	1734	1350	4	2.597325	1.046793803
yieG	1735	1338	4	3.13403	0.227883419
yieH	1736	666	2	5.374275	0.291405
asnC	1738	459	1	2.32625	0
asnA	1739	993	3	2.888596667	0.109249406
kup	1741	1869	6	1.965766667	0.283079006
hdfR	1745	840	2	4.409285	0.053595
yifE	1746	339	1	3.17243	0
ilvC	1749	1476	4	2.0029125	0.072955586
rep	1752	2022	6	1.053262833	0.362183405
gpp	1753	1485	4	1.2659675	0.154461873
rhlB	1754	1266	4	1.5818825	0.082004694
trxA	1755	330	1	4.72668	0
rhoL-rho	1756	1446	4	3.1346525	0.053664973
rfe-wzzE-rffEDGHCA-wzxE-rffT-wzyE-rffM	1757	12781	6	1.993743333	0.181838137
yifK	1758	1386	4	36.029025	12.70014388
argX-hisR-leuT-proM	1759	437	1	1.78873	0
hemCDXY	1763	4081	6	1.91125	0.365690432
cyaA	1764	2547	6	0.872949833	0.102591501
yifL-dapF-yigA-xerC-yigB	1765	3378	6	1.8382	0.261914325
uvrD	1766	2163	6	3.446903333	0.238527358
corA	1768	951	3	1.381588333	0.294987801
rarD	1769	891	2	2.941835	0.161215
yigI	1770	468	1	3.74434	0
pldA	1771	870	2	1.36637	0.06459
recQ	1772	1830	6	0.924635	0.144315505
pldB-yigL	1775	1831	6	6.162553333	5.88954148
metE	1776	2262	6	7.268628333	1.109967506
udp	1778	762	2	7.71759	0.00104
ubiE-yigP-ubiB	1780	3012	6	1.883088333	0.210517726
ubiD	1781	1494	4	1.9988675	0.080404794
fre	1782	702	2	2.78419	0.08205
pepQ-yigZ-trkH-hemG	1784	3993	6	3.226043333	0.584478992
yihG	1788	933	3	1.940346667	0.523036915
polA	1789	2787	6	2.100903333	0.140553751
yihA	1791	597	1	3.4183	0
yihI	1793	510	1	2.24172	0
hemN	1794	1374	4	4.27917	0.265566669
glnA	1795	1410	4	4.4914125	2.583202225
typA	1796	1824	6	4.848098333	0.419908744
yihXY-dtd-yiiD	1804	2886	6	2.092295	0.175067875
fdhD	1807	834	2	2.07452	0.14038
sodA	1810	621	2	12.10995	1.19455
yiiM	1812	675	2	2.505045	0.228455
cpxP	1813	501	1	2.71941	0
fieF	1814	903	3	2.800743333	0.818320588
pfkA	1815	963	3	4.127673333	0.336301561
cdh	1817	756	2	1.99954	0.17718
tpiA	1818	768	2	3.837395	0.385915
yiiQ	1819	600	2	1.1113235	0.1124265
yiiR	1820	441	1	2.28802	0
yiiS-uspD	1821	755	2	4.87868	0.13031
fpr	1822	747	2	2.613575	0.042135
hslVU	1824	1872	6	3.526256667	0.28194639
cytR	1825	1026	3	1.448283333	0.043292821
metJ	1829	318	1	2.21536	0
metBL	1830	3596	6	3.030158333	0.832922333
metF	1831	891	2	2.503075	0.642845
katG	1832	2181	6	15.8348	3.223682102
yijP	1837	1734	5	2.348452	0.162773879
ppc	1838	2652	6	3.162381667	0.253269066
argE	1839	1152	3	3.702083333	0.281607808
argCBH	1840	3223	6	2.250315	0.23805577
fabR-yijD	1842	1064	3	1.531996667	0.298688094
trmA	1843	1101	3	1.65902	0.079410231
murB-birA	1845	1991	6	2.493523333	0.220231546
coaA	1846	951	3	1.236206667	0.066523413
secE-nusG	1848	931	3	2.481703333	0.203883432
rpoBC	1849	8329	6	4.696273333	0.612751251
yjaZ	1850	540	1	19.408	0
rsd	1853	477	1	2.7735	0
nudC-hemE-nfi	1854	2559	6	4.296423333	1.026262218
yjaG	1855	591	1	2.80295	0
yjaH	1857	696	2	2.74984	0.84354
metA	1861	930	3	1.39087	0.256668066
iclR	1862	825	2	2.305155	0.170015
metH	1863	3684	6	2.225088333	0.152312139
yjbB	1864	1632	5	3.857938	0.334512402
rluF	1866	873	2	3.446025	0.090055
lysC	1868	1350	4	1.98432	0.031731456
pgi	1869	1650	5	2.188598	0.127890621
malEFG	1872	3794	6	6.163335	2.329165754
malK-lamB-malM	1873	3691	6	5.174911667	4.009938397
ubiCA	1875	1383	4	1.17786575	0.110844556
plsB	1876	2424	6	2.195553333	0.146588299
dgkA	1877	369	1	2.8984	0
lexA-dinF	1878	2007	6	2.18266	0.502961908
zur	1880	516	1	3.57796	0
dusA	1882	1038	3	3.72807	0.164554484
dnaB	1885	1416	4	1.2262025	0.074075613
alr	1886	1080	3	1.651843333	0.273167826
tyrB	1887	1194	3	22.99663333	8.172437958
aphA	1888	714	2	2.584555	0.011815
yjbQR	1889	777	2	3.33585	0.08663
ssb	1891	537	1	3.07967	0
soxS	1894	324	1	3.58178	0
yjcD	1895	1350	4	4.52244	0.234173804
gltP	1899	1314	4	2.2536525	0.107509398
yjcO	1900	690	2	1.44715	0.13617
yjdM	1906	336	1	6.17208	0
proP	1908	1503	5	1.781514	0.134652767
eptA	1909	1644	5	1.639332	0.035488374
lysU	1918	1518	5	7.580588	2.016151708
cutA	1922	339	1	2.01215	0
aspA	1923	1437	4	5.4212375	0.573752126
fxsA	1924	477	1	1.56136	0
yjeI	1926	354	1	3.87212	0
yjeK	1928	1029	3	0.971393667	0.043384357
efp	1929	567	1	2.64821	0
yjeA	1931	978	3	1.84155	0.173336688
rsgA	1935	1053	3	2.045076667	0.108143995
orn	1936	546	1	2.85498	0
purA	1939	1299	4	5.310205	1.182910793
rpsF-priB-rpsR-rplI	1947	1440	4	5.9295525	0.706709016
fklB	1949	621	2	8.035875	1.190715
cycA	1950	1413	4	2.6949275	0.485525491
ytfH	1954	381	1	2.19044	0
cpdB	1955	1944	6	3.57127	0.722370161
cysQ	1956	741	2	3.652365	0.166665
ytfJ	1958	555	1	4.032	0
ytfL	1960	1344	4	1.3556975	0.148719656
msrA	1961	639	2	4.7956	0.59243
ppA	1963	531	1	3.75678	0
fbp	1965	999	3	4.72615	1.02150091
mpl	1966	1374	4	2.33383	0.165390476
yjgA	1967	552	1	3.28533	0
pmbA	1968	1353	4	2.48122	0.336331289
cybC	1969	303	1	9.96647	0
treBC	1970	3127	6	2.486381667	0.378218912
mgtA	1972	2891	6	1.070020667	0.165520516
yjgF	1973	387	1	6.49479	0
argI	1980	1005	3	2.42497	0.132514752
yjgM	1981	504	1	1.63117	0
pepA	1983	1512	5	3.952348	0.448860542
lptFG	1984	2183	6	1.44198	0.134194481
uxuR	2011	774	2	1.33045	0.27807
mdoB	2028	2292	6	0.906911167	0.148048666
fhuF	2031	789	2	1.18005	0.07093
rsmC	2033	1032	3	2.509026667	0.135003023
holD-rimI-yjjG	2034	1521	5	2.097592	0.594612873
prfC	2035	1590	5	2.523346	0.118688425
yjjK	2040	1668	5	3.606458	0.55673401
trpR	2042	327	1	1.89767	0
yjjX	2043	513	1	2.57628	0
arcA	2044	717	2	4.03178	0.24622
