# Supplementary material for: Genome-wide study of mRNA degradation and transcript elongation in Escherichia coli
Source: Mol Syst Biol. 2015 Jan 12;11(1):781. doi: 10.15252/msb.20145794 (PMC4332155; doi:10.15252/msb.20145794)
Supplement: Supplementary file 10 [file msb0011-0781-sd10.xlsx]

## Sheet: Sheet1
	Average	SD	# genes	D	P-value
Amino acid biosynthesis	4.1	3.8	44	0.1604	0.215
Biosynthesis of cofactors, prosthetic groups and carriers	3.7	2.8	32	0.9881	0.964
Cell envelope	3.9	7.4	38	0.2686	0.009
Cellular processes	4.1	4.4	44	0.1604	0.215
Central intermediary metabolism	4.6	2.5	16	0.2597	0.206
DNA metabolism	3	1.8	33	0.1194	0.731
Energy metabolism	5.4	6.3	63	0.2033	0.014
Fatty acid and phospho lipid metabolism	3.9	2.9	24	0.1003	0.965
Hypothetical proteins	2.9	1.5	152	0.1122	0.077
Mobile and extrachromosomal elements			1
Protein fate	4.3	3.5	35	0.1813	0.199
Protein synthesis	5.6	3.7	55	0.3233	0
Purines, pyrimidines, nucleosides and nucleotides	4.6	3.4	34	0.2701	0.014
Regulatory function	2.5	1.2	38	0.2986	0.0002
Transcription	3.1	1.7	17	0.1671	0.701
Transport and binding proteins	5	5.5	48	0.1542	0.214
Unclassified	3.6	3.8	74	0.1282	0.203
All	3.9	4	748
