# Supplementary material for: Genome-wide study of mRNA degradation and transcript elongation in Escherichia coli
Source: Mol Syst Biol. 2015 Jan 12;11(1):781. doi: 10.15252/msb.20145794 (PMC4332155; doi:10.15252/msb.20145794)
Supplement: Supplementary file 11 [file msb0011-0781-sd11.csv]

Operon	Length (nt)	ID	Elongation Rate (nt/s)	Elongation Rate err	Chisq
frmRAB	2347	161	3.04517	0.328989	25.579
thrLABC	4831	1	4	0.0138094	2431.28
nagE	1947	322	5.29109	0.339355	41.3252
ushA	1653	229	5.59934	0.464435	29.8764
uvrB	2022	365	6.57425	0.424448	72.8975
yafDE	1428	89	6.57447	1.24994	12.1255
clpA	2277	416	6.75729	0.402255	87.5337
pepD	1458	108	6.94139	1.33911	24.1603
flgK	2609	510	7.01856	0.381729	90.2388
asnB	1665	319	7.31169	0.504623	55.9988
purEK	1574	245	7.31704	0.623009	47.0863
moeAB	1985	391	7.40601	0.455774	84.5672
ampG	1476	195	7.51374	0.71171	32.856
pqiAB	2899	449	7.65812	0.341793	150.858
malZ	1818	186	7.83233	1.19783	99.6536
acnA	2676	609	8.16142	0.401267	150.531
hflD-purB	2016	528	8.22446	0.377615	100.445
cydAB	2724	342	8.58004	0.841698	197.111
ycaO	1761	432	8.59198	0.482469	70.2092
thiI	1449	192	8.61004	0.761902	51.3875
glnS	1665	323	8.7973	0.573668	102.119
lolA-rarA	1969	423	8.79827	0.492935	133.702
hinT-ycfL-lpoB-thiK-nagZ-ycfP	3801	517	8.88289	0.42415	288.089
ydbK	3525	656	9.00314	0.444023	211
ybjL	1686	404	9.4846	0.598029	116.093
tilS	1299	80	9.6185	2.2187	5.68638
ycbZ	1761	453	9.73396	0.524303	91.8222
ybiT	1593	387	9.85834	0.533248	65.7046
dinG	2151	371	9.99611	0.806905	163.041
mntR-ybiR	1583	385	10.2036	0.641731	76.0991
adhE	2676	592	10.6173	0.580604	222.183
hemL	1281	61	10.721	4.91641	6.01234
miaB	1425	317	10.738	0.721313	40.399
yajR	1365	194	10.7579	1.06389	43.4567
degP	1425	65	10.8286	4.24783	53.492
gmr	1986	613	11.3207	0.5502	152.04
pps	2379	836	11.3649	0.454718	205.947
manXYZ	2699	901	11.3753	0.442433	206.175
cysS	1386	247	11.5079	0.976719	53.3554
pheP	1377	276	11.526	0.804969	30.0655
dcp	2046	748	11.5294	0.493656	144.529
clcA	1422	62	11.6448	4.79878	4.71217
ydcP	1962	690	11.654	0.520768	131.122
topA	2598	606	11.7232	0.443076	225.647
pabC-yceG-tmk-holB-ycfH	4275	514	11.851	0.533351	287.66
cvrA	1737	562	11.9873	0.652248	211.745
putP	1509	481	12.3354	0.66882	89.2103
pepN	2613	444	12.3929	0.969522	287.553
yncD	2103	701	12.5622	0.462179	170.851
dadAX	2379	561	12.8953	0.758536	235.593
ybaL	1677	227	13.0156	1.65149	107.748
oppABCDF	5587	594	13.0693	0.51101	291.026
betT	2034	143	13.3798	3.39797	88.0029
gyrA	2628	1097	13.5481	0.436491	347.486
bamB-der	2769	1211	14.0654	0.351469	355.101
murJ	1536	508	14.1259	0.807425	154.614
nhaB	1542	558	14.1328	0.705734	120.154
maeA	1698	718	14.2347	0.622855	143.301
mppA	1614	630	14.2542	0.661813	111.933
yecN-cmoAB	2148	931	14.694	0.564931	229.027
proS	1719	84	14.7598	1.91682	40.0403
mdoD	1656	681	14.7846	0.669595	133.712
dnaX	1932	222	14.798	1.37166	121.61
rcsC	2802	1094	14.9866	0.531047	323.403
ppk-ppx	3613	1206	15.0254	0.494954	346.198
pabB-nudL	1944	897	15.0581	0.581898	183.423
bglX	2298	1045	15.0844	0.554775	270.639
mfd	3447	522	15.1886	0.790511	331.417
rstAB	2034	787	15.2093	0.633953	216.84
yoaA	1911	893	15.6164	0.607023	192.229
mlaFEDCB	3103	1533	15.7666	0.372603	548.593
metG	2034	1037	15.9857	0.567578	227.404
ptsG	1434	515	16.0522	0.828566	87.0254
sppA	1857	866	16.1961	0.658748	223.398
emrRAB	3385	1294	16.5034	0.580146	564.779
relA-mazEF	2896	1325	16.6235	0.524977	331.127
maeB	2280	1191	16.7412	0.564032	258.628
aspS	1773	929	16.8677	0.627778	185.793
rpsMKD-rpoA-rplQ	2856	1566	16.911	0.306084	2160.74
fadD-sroD	1730	892	16.9648	0.658582	188.826
fumA	1647	788	17.098	0.707961	148.458
asnS	1401	442	17.1059	0.977352	71.4309
proVWX	3310	1291	17.3749	0.588724	421.589
guaBA	3113	1210	17.3876	0.540743	425.369
yejLM	2008	1083	17.5058	0.590351	231.636
ppiD	1872	201	17.633	1.7591	116.907
aroF-tyrA	2203	1250	17.7776	0.575974	276.505
flgBCDEFGHIJ	7295	509	17.8746	0.203363	1365.63
ansP	1500	703	17.9104	0.780726	133.096
argS	1734	935	17.9212	0.683988	192.764
rhlE	1365	369	17.9619	1.1532	62.9728
ansA-pncA	1669	867	18.3025	0.738831	207.171
hepA	2907	21	18.5008	1.47609	95.633
asmA	1854	1016	18.5169	0.679513	236.173
rnb	1935	614	18.5488	1.18267	307.35
alaS	2631	1300	18.6512	0.55953	440.34
gsk	1305	226	18.6812	1.55732	21.1279
nudF-yqiB-cpdA-yqiA-parE	4407	1454	18.7141	0.520583	433.198
sdaCB	2715	1332	18.723	0.560389	352.531
lldPRD	3619	1693	18.7575	0.493456	383.794
rpoBC	8329	1849	19.0633	0.197529	1958.63
upp-uraA	2002	1204	19.3886	0.65391	262.717
hybOABCDEFG	6546	1432	19.6366	0.409465	665.564
yeiR-lpxT	1739	1073	19.7086	0.686759	230.683
yheSTU	3148	1575	19.7698	0.589248	434.908
ygiQ	2220	1443	20.0095	0.582289	388.915
yifL-dapF-yigA-xerC-yigB	3378	1765	20.1037	0.535053	472.106
ydgA	1509	790	20.1426	0.850068	147.849
rfe-wzzE-rffEDGHCA-wzxE-rffT-wzyE-rffM	12781	1757	20.1445	0.189334	868.647
yhdT-panF-prmA	2577	1555	20.1852	0.583224	379.351
putA	3963	480	20.2914	2.32726	399.089
efeOB	2405	483	20.3797	1.93397	374.03
dld	1716	1046	20.412	0.744231	236.145
smtA-mukFEB	7250	437	20.5727	0.453387	385.287
yobA-yebZY	1605	915	20.5822	0.782988	191.746
tppB	1503	799	20.6039	0.8569	195.309
degQS	2525	1543	20.6203	0.60494	348.391
malK-lamB-malM	3691	1873	20.6248	0.521307	440.63
frsA	1245	110	20.6333	2.7773	6.38213
yfgCD	1844	1202	20.686	0.669865	344.078
proBA	2369	113	20.7168	2.86793	94.5102
puuA	1419	620	20.7464	0.970406	106.071
rlmL-uup	4028	448	20.8309	0.832486	315.582
malEFG	3794	1872	20.8899	0.550176	433.578
prlC-yhiQ	2803	1633	21.1817	0.632051	449.527
parC	2259	1446	21.2118	0.647557	403.493
metBL	3596	1830	21.2625	0.582	525.158
metH	3684	1863	21.3013	0.547683	483.203
argCBH	3223	1840	21.4389	0.498412	484.246
yhgF	2322	1593	21.6315	0.611745	374.896
yaeQJ-nlpE	1689	82	21.8122	9.33835	28.5374
hemCDXY	4081	1763	21.8598	0.607312	633.376
yihXY-dtd-yiiD	2886	1804	21.9669	0.605081	453.153
polA	2787	1789	22.1971	0.600058	422.305
pepQ-yigZ-trkH-hemG	3993	1784	22.2053	0.635488	571.754
mdoGH	4072	493	22.2159	1.17474	385.356
treBC	3127	1970	22.2726	0.521924	533.147
rppH-ptsP	2790	1344	22.4183	0.825525	610.555
ygfB-pepP-ubiH-visC	4330	1395	22.4252	0.786961	674.911
znuCB	1538	927	22.4726	0.868144	190.527
yhbE-obgE	2154	1528	22.6643	0.666621	385.53
folP-glmM	2179	1524	22.9973	0.700116	637.488
lolCDE	3138	524	23.182	1.42018	371.311
tktA	1992	1405	23.3263	0.740354	407.092
ubiE-yigP-ubiB	3012	1780	23.37	0.654	567.931
mrcA	2553	1586	23.4103	0.740285	559.913
yegH	1584	1015	23.5487	0.862226	204.033
gyrB	2415	1730	23.9702	0.675608	389.669
kbl-tdh	2232	1698	24.0766	0.676307	381.84
ppc	2652	1838	24.1103	0.657557	447.076
ompR-envZ	2069	1591	24.1266	0.6995	347.042
mgtA	2891	1972	24.1818	0.603756	497.287
lpdA	1425	41	24.206	6.26046	0.9871
nudC-hemE-nfi	2559	1854	24.2544	0.649085	434.269
yojI	1644	1090	24.3355	0.863054	242.631
mqo	1647	1089	24.3617	0.881201	467.325
rluD-yfiH	1709	1246	24.404	0.806612	281.101
yrfF	2136	1588	24.5197	0.727589	429.125
purMN	1676	1205	24.546	0.819835	257.215
yhfK	2103	1579	24.6534	0.735286	397.946
gss	1860	1430	24.7772	0.758079	308.818
metE	2262	1776	24.905	0.68162	411.741
htpG	1875	224	24.9066	4.33067	173.859
plsB	2424	1876	25.159	0.66399	423.739
zwf	1476	921	25.185	0.984348	216.734
cyaA	2547	1764	25.2205	0.7008	501.517
ydiU	1437	840	25.4613	1.02389	156.509
secMA-mutT	3729	34	25.529	1.73407	46.176
rimO	1326	394	25.7669	1.48145	66.0398
uvrD	2163	1766	25.8243	0.709086	390.313
katG	2181	1832	26.3849	0.711681	414.031
tig	1299	198	26.7784	3.25136	57.8106
pykA	1443	923	26.9363	1.04388	176.666
rsmF	1440	911	26.9896	1.03903	190.797
mraW-ftsLI-murEF-mraY-murD-ftsW-murGC-ddlB-ftsQAZ-lpxC	17381	32	27.0963	0.255428	794.294
amn	1455	983	27.1175	1.00581	200.072
mraZW-ftsLI-murEF-mraY-murD-ftsW-murGC-ddlB-ftsQAZ-lpxC	17841	31	27.23	0.262575	979.275
rep	2022	1752	27.5186	0.766938	474.888
rsmE-gshB	1695	1412	27.6255	0.847463	340.621
tolC-ygiABC	3467	1455	27.7082	1.01689	907.594
tolB-pal-ybgF	2650	344	27.8328	4.32173	1296.79
rpsJ-rplCDWB-rpsS-rplV-rpsC-rplP-rpmC-rpsQ	4957	1568	27.8336	0.698992	2311.95
accBC	1831	1554	28.0197	0.826312	395.617
ftsK	3990	422	28.0273	1.6755	394.527
flhBAE	3612	937	28.2338	1.3159	596.917
ybgC-tolQRA	2856	343	28.3301	2.07862	371.245
mdoB	2292	2028	28.5522	0.72577	474.312
csdAE	1649	1338	28.5849	0.901892	282.75
lptFG	2183	1984	28.9364	0.752001	465.407
lysP	1470	1061	29.5181	1.06488	216.986
brnQ-proY	2769	185	29.5286	4.90012	144.936
murB-birA	1991	1845	30.0282	0.815468	424.621
kup	1869	1741	30.0364	0.830773	419.981
pykF	1413	824	30.0368	1.25371	180.962
lexA-dinF	2007	1878	30.0388	0.808905	445.893
gshA	1557	1297	30.8654	1.00273	273.324
rplNXE-rpsNH-rplFR-rpsE-rpmD-rplO-secY-rpmJ	5532	1567	31.2848	0.207446	7145.08
hslVU	1872	1824	31.5782	0.863523	399.119
pldB-yigL	1831	1775	31.647	0.872556	395.926
sbcB	1428	1003	31.8515	1.17342	205.809
typA	1824	1796	32.1077	0.861856	495.943
recQ	1830	1772	32.1979	0.893474	404.298
ydjN	1392	853	32.5398	1.30111	165.989
cpdB	1944	1955	32.6077	0.858161	442.993
yicH	1710	1708	33.2855	0.940546	391.355
eptB	1692	1663	33.3228	0.952358	372.12
gltA	1284	338	33.5228	2.13261	50.1442
rpoZ-spoT-trmH-recG	5186	1705	33.7413	1.02829	1323.17
yijP	1734	1837	33.7975	0.890639	513.813
mdtK	1374	818	34.1533	1.3899	154.649
puuDR	1349	621	34.2618	1.61036	115.065
yciK-btuR	1346	603	34.2873	1.63479	105.08
ycdXY	1316	489	34.4531	1.83419	75.9479
pck	1623	1590	35.2154	1.01945	351.325
gnd	1407	1011	37.0028	1.36698	225.862
ybhC	1284	361	37.2471	2.44504	77.7508
serS	1293	424	37.3716	2.22124	132.381
ndh	1305	518	38.5454	1.96545	86.5207
pgi	1650	1869	39.8648	1.06801	416.465
sdaA	1365	898	40.0875	1.57628	172.713
mltD	1359	90	40.7389	16.3953	28.4838
eptA	1644	1909	40.8532	1.05312	525.626
gltX	1416	1168	40.9599	1.42764	226.971
yjbB	1632	1864	41.2658	1.11036	423.543
bglA	1440	1393	41.2721	1.29726	291.286
pitA	1500	1629	41.6468	1.19784	362.874
yjjK	1668	2040	42.206	1.0858	484.726
yhjJ	1497	1652	42.8953	1.22701	371.361
def-fmt	1472	1563	43.1415	1.28279	364.028
rfaE	1434	1466	44.9929	1.36464	396.82
ilvC	1476	1749	46.1257	1.26899	397.2
ubiD	1494	1781	46.3061	1.2656	402.757
dacB	1434	1527	46.3184	1.37184	341.533
tldD	1446	1549	46.5864	1.44578	328.251
mscM	1248	277	46.6865	3.54872	27.4849
prfC	1590	2035	46.7455	1.20356	469.337
gpp	1485	1753	46.934	1.3195	426.2
lysU	1518	1918	47.0741	1.26007	423.634
proP	1503	1908	47.3904	1.24035	468.418
plaP	1359	1005	47.469	1.74162	202.092
yegQ	1362	1026	47.512	1.71908	217.931
pepA	1512	1983	48.9511	1.27923	461.421
artPIQM	2869	410	48.9691	7.7545	375.972
holD-rimI-yjjG	1521	2034	49.1977	1.26195	462.997
rpsB-tsf	1997	69	50.2701	13.6514	373.91
yegD	1353	1019	50.7897	1.842	213.223
rhoL-rho	1446	1756	50.8176	1.42886	416.252
ftsP	1413	1444	50.9301	1.57438	301.218
gdhA	1344	864	51.6682	2.04597	166.845
rseP	1353	75	52.3126	41.0867	32.6419
galP	1395	1409	53.4042	1.66715	298.274
yqjCDEK	1408	1495	53.7538	1.62484	320.746
rpsF-priB-rpsR-rplI	1440	1947	56.2163	1.46429	515.96
ygdH	1365	1331	57.2776	1.82997	285.674
aspA	1437	1923	57.7245	1.53772	432.723
ffh	1362	1252	57.9818	1.92156	253.668
rne	3186	511	58.8755	11.3359	442.89
pssA	1356	1245	61.0361	2.03038	256.567
yebA	1323	925	62.6261	2.41968	189.606
dnaB	1416	1885	64.1678	1.72639	412.547
fadL	1347	1139	64.1777	2.23992	230.099
trkA	1377	1565	64.3382	1.94922	347.111
kefA	3363	219	64.8426	14.8936	211.098
