# Supplementary material for: Genome-wide study of mRNA degradation and transcript elongation in Escherichia coli
Source: Mol Syst Biol. 2015 Jan 12;11(1):781. doi: 10.15252/msb.20145794 (PMC4332155; doi:10.15252/msb.20145794)
Supplement: Supplementary file 12 [file msb0011-0781-sd12.csv]

RNA	ID	Length	total fragments	Avg lifetime	StdDev
thrLABC	1	4831	7	4.427747143	0.666882105
yaaA	3	777	2	4.24839	0.22357
yaaJ	4	1431	4	2.5168125	0.46353455
talB	5	954	3	6.265736667	0.326378548
mog	6	588	1	5.7906	0
yaaH	7	567	1	9.0264	0
yaaI	8	405	1	4.03995	0
rihC	12	915	3	8.183926667	0.495557182
dapB	13	822	2	4.59129	0.31972
caiF	14	396	1	3.87712	0
kefFC	17	2386	6	4.312446667	0.521203464
folA	18	480	1	4.04681	0
djlA	19	816	2	3.653965	0.042345
hepA	21	2907	6	4.623611667	0.65635372
polB	22	2352	6	2.981756667	0.972444008
araC	24	879	2	3.97744	0.02501
yabI	25	765	2	4.75077	0.1641
sgrST-setA	27	1433	4	7.355175	5.488578261
ilvIH	29	2219	6	5.19666	0.375828031
fruR	30	1005	3	3.801016667	0.062863581
mraZW-ftsLI-murEF-mraY-murD-ftsW-murGC-ddlB-ftsQAZ-lpxC	31	17841	6	4.035208333	0.214783129
mraW-ftsLI-murEF-mraY-murD-ftsW-murGC-ddlB-ftsQAZ-lpxC	32	17381	6	4.035986667	0.159739208
lpxC	33	918	3	19.41783333	2.630006507
secMA-mutT	34	3729	6	5.591533333	0.795126866
guaC	35	1044	3	21.14376667	2.03874864
nadC	37	894	2	4.032005	0.054365
ampDE	38	1403	4	5.1492475	0.493183896
aroP	39	1374	4	5.1358575	0.392684651
aceEF	40	4571	6	6.303783333	0.309416923
lpdA	41	1425	4	5.9658225	0.395185783
yacH	42	1854	6	4.547096667	0.657405979
acnB	43	2598	6	10.37284167	1.711546
yacL	44	363	1	8.29532	0
yacC-speED	45	2130	6	5.167061667	0.773234234
cueO	46	1551	5	6.22021	0.251091525
gcd	47	2391	6	3.999263333	0.601894318
hpt	48	537	1	4.83347	0
can	49	663	2	4.135785	0.069685
yadGH	50	1694	5	4.023858	2.038362399
yadI	51	441	1	5.38958	0
yadE	52	1230	4	4.39118	0.319898621
panD	53	381	1	5.05257	0
sfsA-dksA	56	1338	4	7.4443525	1.435550131
ligT	57	531	1	3.92424	0
hrpB	58	2430	6	4.095008333	0.47752608
mrcB	59	2535	6	4.660036667	0.632126114
hemL	61	1281	4	7.618235	0.340187705
clcA	62	1422	4	2.949865	0.473904439
erpA	63	345	1	6.39658	0
dgt	64	1518	5	4.420396	0.169191037
degP	65	1425	4	9.5900125	0.447467805
cdaR	66	1158	3	5.525503333	0.66080598
yaeH	67	387	1	13.5635	0
rpsB-tsf	69	1997	6	7.805108333	0.582191843
pyrH	70	726	2	5.90221	0.18966
frr	71	558	1	5.39272	0
dxr	72	1197	3	4.21483	0.03264826
ispU	73	762	2	4.65852	0.04772
cdsA	74	858	2	2.35785	2.35785
rseP	75	1353	4	5.25943	0.305495885
fabZ	76	456	1	6.39146	0
accA	77	960	3	7.824066667	0.542087691
ldcC	78	2142	6	3.212298333	0.292604238
yaeR	79	390	1	5.00717	0
tilS	80	1299	4	3.6691025	0.828665109
yaeP-rof	81	448	1	8.26992	0
yaeQJ-nlpE	82	1689	5	3.727902	0.341835721
proS	84	1719	5	3.006344	1.510369435
rcsF-yaeB	85	1109	3	4.14684	0.02537997
metNIQ	86	2533	6	4.960341667	2.532359851
gmhB	87	576	1	3.38766	0
yafDE	89	1428	4	3.56704	0.317732644
mltD	90	1359	4	3.5871225	2.077463626
gloB	91	756	2	5.48864	0.08513
dnaQ	92	732	2	2.976385	0.025465
yafV	98	771	2	3.347075	0.015175
ivy	99	474	1	8.53106	0
fadE	100	2445	6	5.922953333	2.695054258
lpcA	101	579	1	10.1562	0
dinJ-yafQ	102	542	1	3.92056	0
yafM	104	498	1	3.92131	0
pepD	108	1458	4	15.0425	0.304871653
gpt	109	459	1	5.50212	0
frsA	110	1245	4	4.2809375	0.041418738
crl	111	402	1	4.96799	0
proBA	113	2369	6	4.447848333	0.300275227
yagU	131	615	2	6.44728	0.06128
ykgJ	132	330	1	3.41913	0
matB	134	588	1	5.36387	0
ykgC	139	1326	4	8.3611925	1.026655477
ykgD	140	855	2	4.54066	0.32744
ykgEFG	141	2846	6	5.075246667	0.82952026
betT	143	2034	6	3.25797	1.482972999
yahK	149	1050	3	11.1569	0.620598249
yahN	152	672	2	4.917535	0.156305
prpR	154	1587	5	3.599322	1.883489538
prpBCDE	155	5911	6	12.95813333	1.272843101
cynR	157	900	3	5.695646667	1.295111943
mhpT	159	1212	4	9.27478	1.252591794
yaiL	160	540	1	4.30029	0
frmRAB	161	2347	6	28.78883333	7.614510989
tauABCD	163	3415	6	4.04553	0.577291229
hemB	164	975	3	6.142836667	0.24196746
yaiU	167	1404	4	4.0058925	0.564693969
ampH	169	1158	3	3.748406667	0.15809711
sbmA-yaiW	170	2328	6	5.83046	0.715784677
yaiY	171	309	1	7.49648	0
ddlA	173	1095	3	4.449326667	0.015738328
proC	177	810	2	4.295075	0.016995
yaiI	178	459	1	3.23605	0
ykiA	180	342	1	4.33065	0
rdgC	181	912	3	3.934786667	0.122447821
mak	182	909	3	4.492893333	0.091893903
araJ	183	1185	3	5.033263333	0.529744053
phoBR	184	2043	6	4.896795	0.808379085
brnQ-proY	185	2769	6	5.711756667	3.328976816
malZ	186	1818	6	4.942305	0.357371006
acpH	187	582	1	3.44559	0
queA	188	1071	3	4.88408	0.353583309
yajD	189	348	1	4.53004	0
tsx	190	885	2	7.07317	0.07564
yajI	191	540	1	3.71053	0
thiI	192	1449	4	4.677115	0.187840357
yajQ	193	492	1	5.4214	0
yajR	194	1365	4	4.9525175	0.331183453
ampG	195	1476	4	3.399235	2.093714013
yajG	196	579	1	4.08406	0
bolA	197	318	1	21.9184	0
tig	198	1299	4	6.087505	0.673617719
lon	199	2355	6	5.533351667	0.58260384
ppiD	201	1872	6	3.783741667	0.193612361
ybaV	202	372	1	9.72056	0
fadM	203	399	1	25.9075	0
queC	204	696	2	5.13197	0.20296
ybaE	205	1701	5	4.143288	0.073545977
cof	206	819	2	5.41986	0.59693
ybaO	207	459	1	3.45723	0
mdlAB	208	3547	6	4.533105	0.770139818
tesB	210	861	2	3.70284	0.02947
ybaY	211	573	1	11.7732	0
ybaZ	212	390	1	4.65502	0
ybaA	214	354	1	36.8023	0
ylaB	215	1551	5	2.951958	0.176546468
ylaC	216	471	1	3.45995	0
maa	217	552	1	4.47067	0
acrR	218	648	2	3.863765	0.318985
kefA	219	3363	6	3.70807	0.618074644
ybaN	220	378	1	3.01855	0
apt	221	552	1	0	0
dnaX	222	1932	6	4.702051667	0.348201768
ybaB-recR	223	935	3	4.872686667	0.958550761
htpG	224	1875	6	5.813875	0.567581554
adk	225	645	2	10.41778	0.66472
gsk	226	1305	4	4.2759375	0.159773619
ybaL	227	1677	5	2.220144	0.400480459
fsr	228	1221	4	4.1080825	0.518982041
ushA	229	1653	5	4.907052	0.418020089
ybaK	230	480	1	4.7316	0
ybaQ	231	342	1	3.35359	0
copA	232	2505	6	5.793626667	1.362815655
ybaST	233	2228	6	2.61679	0.271916085
cueR	234	408	1	3.57615	0
ybbLM	235	1444	4	3.40393	0.532150062
ybbN	236	855	2	6.321175	0.122665
ybbAP	237	3098	6	5.274521667	0.904394962
ylbG	239	372	1	3.71869	0
ybbB	240	1095	3	3.66168	0.065618019
allA	242	483	1	5.07983	0
allR	243	816	2	4.53761	0.14265
purEK	245	1574	5	4.737968	2.760939974
ppiB-lpxH	246	1220	4	5.4722525	2.454977065
cysS	247	1386	4	4.60983	0.278394075
intD	254	1164	3	3.750803333	0.104550528
ybcLM	259	1359	4	4.3960675	0.274757464
pheP	276	1377	4	5.4420325	1.223462873
mscM	277	1248	4	4.7022	0.778381037
nfsB	278	654	2	7.517935	0.062845
ybdF	279	369	1	3.86711	0
ybdK	281	1119	3	3.014986667	0.171693177
entS	284	1251	4	5.956155	0.698875989
fepB	285	957	3	5.691156667	0.173762557
cstA	286	2106	6	3.377401667	0.244970093
ybdH	288	1089	3	2.96417	1.267164188
dsbG	291	747	2	4.4023	0.85556
uspG	292	429	1	13.5526	0
ybdR	293	1239	4	5.1443	0.914017608
rnk	294	411	1	4.95107	0
rna	295	807	2	3.66002	0.40054
pagP	300	561	1	2.58569	0
crcB	302	384	1	3.32289	0
ybeM_1M_2	303	788	2	5.89226	0.18098
lipA	305	966	3	4.255386667	0.09794159
dacA	307	1212	4	5.444235	0.205615942
ybeL	308	483	1	4.81714	0
rihA	314	936	3	3.54992	0.018040726
gltIJKL-sroC	315	3218	6	1615.523883	3588.02019
miaB	317	1425	4	5.9192125	0.508948953
ubiF	318	1176	3	4.05402	0.155624276
asnB	319	1665	5	4.828638	0.21769821
nagC	320	1221	4	4.0063	0.232630552
nagA	321	1149	3	4.742416667	0.534873803
nagE	322	1947	6	6.67596	0.263721007
glnS	323	1665	5	4.200894	0.124744809
ybfF	325	765	2	4.664765	0.036635
seqA-pgm	326	2212	6	4.911721667	0.393500698
gltA	338	1284	4	9.15579	0.254548922
sucABCD	339	6344	6	4.736873333	1.301492691
mngR	340	723	2	6.224005	1.578285
cydAB	342	2724	6	9.395461667	0.686944932
ybgC-tolQRA	343	2856	6	4.532025	0.482655277
tolB-pal-ybgF	344	2650	6	7.28448	1.72168677
lysT-valT-lysW	345	365	1	7.04554	0
ybgS	349	381	1	37.8494	0
aroG	350	1053	3	3.581336667	0.130248585
gpmA	351	753	2	7.115965	0.027965
ybhC	361	1284	4	4.354545	0.252454688
ybhB	362	477	1	5.46356	0
uvrB	365	2022	6	4.919825	0.229031293
ybhK	366	909	3	4.02635	0.529936176
ybhL	367	705	2	4.477165	0.074765
rhlE	369	1365	4	5.5590175	1.094968014
ybiA	370	483	1	5.07	0
dinG	371	2151	6	3.905618333	0.483931292
ybiB	372	963	3	7.01345	0.322404809
ybiC	373	1086	3	4.704406667	0.0854753
ybiX	376	678	2	4.28289	0.28685
dps	379	504	1	7.9216	0
rhtA	380	888	2	6.98851	2.86347
ompX	381	516	1	4.71675	0
mntR-ybiR	385	1583	5	3.216502	0.480364151
ybiS	386	921	3	5.530586667	1.870827674
ybiT	387	1593	5	2.576852	1.330069703
ybiU	388	1266	4	10.817925	0.652092284
ybiV	389	816	2	5.66107	0.0704
fsaA	390	663	2	4.092565	0.196265
moeAB	391	1985	6	3.873018333	0.362659531
iaaA-gsiABCD	392	6234	6	4.220961667	0.320673861
rimO	394	1326	4	3.3955575	2.073242041
bssR	395	384	1	24.6485	0
dacC	396	1203	4	2.79404	0.124303639
deoR	397	759	2	4.77548	0.05623
ybjG	398	597	1	6.12151	0
cmr	399	1233	4	4.530825	0.82531188
ybjJI	401	2024	6	5.63026	0.863459048
ybjK	402	537	1	3.26174	0
ybjL	404	1686	5	5.221418	1.332600776
ybjM	405	378	1	5.02551	0
artJ	409	732	2	5.5257	0.37177
artPIQM	410	2869	6	3.651335	0.465666416
ybjP	411	516	1	4.23594	0
aqpZ	413	696	2	7.90496	0.7136
clpS	415	321	1	9.9441	0
clpA	416	2277	6	21.70978333	0.937321056
aat	419	705	2	4.4646	0.09109
trxB	420	966	3	2.540163333	1.796562871
lrp	421	495	1	6.78205	0
ftsK	422	3990	6	5.660473333	2.919742215
lolA-rarA	423	1969	6	5.390186667	1.458066424
serS	424	1293	4	4.2120425	0.208961476
dmsABC	425	3938	6	7.313393333	0.866036252
ycaC	426	627	2	42.6974	1.8742
ycaD	427	1149	3	5.81388	2.051016291
ycaN	429	909	3	4.18606	0.360445738
pflA	431	741	2	4.259815	0.064065
ycaO	432	1761	5	3.396146	0.673935462
ycaP	433	693	2	2.905075	0.170335
ycaR-kdsB	436	926	3	3.990863333	0.308209762
smtA-mukFEB	437	7250	6	4.111468333	0.299818758
ycbB	438	1848	6	3.098803333	0.340989679
ycbKL	439	1223	4	4.0581025	0.168279942
aspC	440	1191	3	5.189603333	0.592374737
ompF	441	1089	3	9.03698	0.135889265
asnS	442	1401	4	4.4567025	0.33536817
pncB	443	1203	4	5.0148475	1.691426734
pepN	444	2613	6	7.342758333	0.896071321
rlmL-uup	448	4028	6	4.491095	0.32769782
pqiAB	449	2899	6	5.629946667	0.373686639
ymbA	450	549	1	10.0687	0
fabA	452	519	1	5.60513	0
ycbZ	453	1761	5	3.353438	0.356391178
matP	454	453	1	4.77692	0
ompA	455	1041	3	7.894786667	0.133180741
sulA	456	510	1	16.459	0
helD	457	2055	6	3.537165	0.439740584
mgsA	458	459	1	4.85415	0
yccU	460	414	1	10.6744	0
hspQ	461	318	1	11.3394	0
rlmI	462	1191	3	4.562036667	0.732997606
yccA	463	660	2	5.164535	0.018075
hyaABCDEF	465	5468	6	3.310145	0.50535568
gfcA	466	306	1	9.28233	0
ymcE-gnsA	470	394	1	5.53863	0
torS	472	2745	6	4.091786667	0.602711709
cbpAM	474	1226	4	2.9944675	0.339103873
agp	476	1242	4	39.436725	3.270634229
wrbA-yccJ	477	845	2	11.500185	2.316415
rutR	479	639	2	5.31865	0.25837
putA	480	3963	6	3.740036667	0.201124704
putP	481	1509	5	4.246382	0.571202825
efeU_1U_2	482	830	2	4.40685	0.19499
efeOB	483	2405	6	4.994263333	0.220004435
phoH	484	1065	3	38.45326667	2.309968145
ghrA	488	939	3	2.549956667	1.803094542
ycdXY	489	1316	4	2.853593225	1.639739545
ycdZ	490	492	1	0	0
ymdA	491	312	1	6.02966	0
mdoGH	493	4072	6	3.727146667	0.181527681
msyB	495	375	1	9.93498	0
mdtG	496	1227	4	3.8076725	0.404202484
lpxL	497	921	3	4.14981	0.241302387
yceA	498	1053	3	2.323086667	1.699048225
pyrC	501	1047	3	2.966646667	2.177527856
yceB	502	561	1	4.80098	0
grxB	503	648	2	35.5667	1.5631
mdtH	504	1209	4	5.4729325	1.885767868
rimJ	505	585	1	4.25385	0
yceH	506	648	2	4.61652	0.02764
mviM	507	924	3	4.46896	0.23212647
murJ	508	1536	5	5.50982	0.606676463
flgBCDEFGHIJ	509	7295	6	4.339551667	0.554126772
flgK	510	2609	6	3.094155	0.563305287
rne	511	3186	6	3.718176667	0.219079158
yceQ	512	321	1	3.41773	0
rluC	513	960	3	3.826486667	0.541166428
pabC-yceG-tmk-holB-ycfH	514	4275	6	4.559631667	0.239136032
ptsG	515	1434	4	6.124985	0.342096126
fhuE	516	2190	6	4.688156667	0.410237489
hinT-ycfL-lpoB-thiK-nagZ-ycfP	517	3801	6	5.614825	0.441818916
ndh	518	1305	4	2.698435	0.048405179
ycfJ	519	540	1	7.41686	0
ycfQ	520	633	2	3.724045	0.010255
ycfS	521	963	3	7.2793	0.411049357
mfd	522	3447	6	3.677215	0.767514064
lolCDE	524	3138	6	3.908585	0.200090503
nagK-cobB	525	1767	5	5.334092	0.472352658
pepT	526	1227	4	5.8096925	0.073408256
ycfD	527	1122	3	4.154303333	0.28142821
hflD-purB	528	2016	6	4.665936667	0.65634597
mnmA	529	1107	3	5.120733333	0.092486419
icd	530	1251	4	10.173885	0.37885379
ycgE	540	732	2	4.13621	0.10064
ycgF	541	1212	4	2.8939375	0.273677383
ycgJ	549	369	1	7.77582	0
pliG	550	402	1	10.9863	0
ycgL	551	327	1	4.41353	0
ycgM	552	660	2	11.06415	0.65745
ycgN	553	447	1	3.40633	0
dsbB	557	531	1	5.08996	0
nhaB	558	1542	5	3.695212	0.173796597
fadR	559	720	2	3.87145	0.18315
ycgB	560	1533	5	7.177706	0.697295448
dadAX	561	2379	6	3.698356667	1.700466396
cvrA	562	1737	5	4.006638	0.560257765
ldcA	563	915	3	3.89014	0.152708408
emtA	564	612	2	4.471365	0.235555
ycgY	567	441	1	3.58061	0
treA	568	1698	5	5.113764	0.290122619
dhaR	569	1920	6	4.06257	0.609679872
chaA	579	1101	3	4.155166667	0.204944713
ychN	580	354	1	19.4424	0
ychO	581	1254	4	3.054685	0.823811712
narXL	582	2440	6	4.326146667	0.82343186
narGHJI	584	6663	6	5.679545	0.922350979
purU	586	843	2	3.39216	0.04253
ychJ	587	459	1	4.22945	0
galU	588	909	3	9.56551	0.702978908
hns	589	414	1	4.91911	0
tdk	590	618	2	3.877335	0.178885
adhE	592	2676	6	13.36565	0.179604628
ychE	593	648	2	4.04885	0.36907
oppABCDF	594	5587	6	6.434641667	0.325643979
kch	596	1254	4	3.858345	0.254883367
tonB	598	720	2	4.63585	0.28492
yciA	599	399	1	0	0
ompW	600	639	2	15.68235	1.15715
rluB	602	876	2	4.754595	0.359995
yciK-btuR	603	1346	4	4.5218525	0.067160728
sohB	604	1050	3	4.58138	0.22651467
topA	606	2598	6	4.572266667	0.206201443
cysB	607	975	3	4.112816667	0.509253359
acnA	609	2676	6	11.20153333	0.254640359
ribA	610	591	1	4.53025	0
pgpB	611	765	2	3.46896	0.29732
gmr	613	1986	6	4.289088333	0.143599056
rnb	614	1935	6	4.20178	0.388447793
yciW	615	1128	3	5.60413	0.273492646
fabI	616	789	2	14.6445	0.2107
ycjD	617	354	1	5.15544	0
puuP	619	1386	4	3.88561	0.756810913
puuA	620	1419	4	4.48022	1.156678561
puuDR	621	1349	4	4.521845	0.219577279
pspF	623	978	3	4.322343333	0.503621344
ycjW	626	999	3	3.850733333	0.183600478
tpx	627	507	1	9.06949	0
ycjY	628	933	3	5.63165	0.539317807
ycjZ	629	900	3	3.805003333	0.157098054
mppA	630	1614	5	4.293632	0.196281853
uspE	634	951	3	10.34598	0.270071103
fnr	635	753	2	3.12302	0.16887
abgR	636	909	3	4.767796667	0.210533011
ydaL	638	564	1	11.4681	0
ydaM	639	1233	4	3.033955	0.196499243
ydaN	640	984	3	3.267213333	0.298124436
dbpA-C0343	642	1522	5	4.847504	1.008801625
ttcA	643	936	3	3.958233333	0.094719492
uspF	653	435	1	12.2017	0
ydbK	656	3525	6	3.869061667	0.160843077
ldhA	657	990	3	9.620803333	0.44836911
feaR	659	906	3	2.432896667	0.109395158
feaB	660	1500	5	6.677028	0.364053794
azoR	670	606	2	7.67108	0.65649
hrpA	671	3846	6	3.419486667	0.498806081
ydcF	672	801	2	6.31644	0.08042
aldA	673	1440	4	33.323225	2.267404664
gapC_1C_2	674	1001	3	20.53106667	4.313846074
cybB	675	531	1	3.77453	0
trg	678	1641	5	3.921714	1.501302124
ydcI	679	924	3	1.815146667	1.327600119
ydcJ	680	1344	4	4.5889825	0.183555071
mdoD	681	1656	5	2.955856	1.479397258
tehAB	683	1583	5	4.886922	0.476204391
ydcL	684	669	2	10.4381	0.3835
ydcM	687	1209	4	12.14163	14.25109038
ydcN	689	537	1	4.38103	0
ydcP	690	1962	6	4.65132	0.214355091
hicAB	692	639	2	3.36569	0.27476
ydcR	693	1407	4	4.5523525	0.379974988
ydcSTUV	694	3903	6	5.198388333	0.7863418
ydcW	695	1425	4	105.6249	10.78437255
curA	699	1038	3	9.874673333	0.410398129
mcbR	700	666	2	3.791775	0.472945
yncD	701	2103	6	3.908376667	1.753741597
yncE	702	1062	3	9.027606667	0.65581282
ansP	703	1500	5	5.70666	1.014359443
yncG	704	618	2	1.866645	0.314845
nhoA	710	846	2	3.5126	0.10993
yddE	711	894	2	4.00479	0.70251
narU	712	1389	4	4.8830175	0.50182291
yddM	716	363	1	4.6803	0
adhP	717	1011	3	47.51713333	2.48906459
maeA	718	1698	5	3.641632	0.14023952
osmC	719	432	1	24.6746	0
ddpXABCDF	720	5965	6	7.778263333	4.641836452
yddW	721	1320	4	4.255695	0.233844144
ydeN	724	1683	5	19.12722	1.194936166
hipBA	728	1589	5	2.703382	0.448492455
yneE	731	915	3	3.990046667	1.243148319
sad	735	1389	4	5.41466	0.132044473
yneJ	736	882	2	3.9048	0.73022
marC	739	666	2	4.5106	0.00149
marRAB	740	1088	3	3.61389	0.113171639
eamA	741	900	3	4.678186667	0.957158586
ydeE	742	1188	3	4.175793333	0.538956547
ydeH	745	891	2	5.13624	0.21507
ydeI	746	393	1	14.4533	0
ydeJ	747	519	1	2.81663	0
dcp	748	2046	6	6.479968333	0.49012938
ydfG	749	747	2	7.95802	0.24948
ydfH	750	687	2	3.813965	0.048615
ynfA	774	327	1	4.33431	0
ynfB-speG	775	937	3	3.002656667	0.090695441
ynfC	776	711	2	2.955705	0.049125
ynfD	777	306	1	4.35625	0
dgsA	779	1221	4	4.02618	0.235358428
ynfL	780	894	2	2.90705	0.48512
ynfM	781	1254	4	2.566285	1.389624922
asr	782	309	1	19.794	0
ydgD	783	822	2	2.42104	0.06825
tqsA	785	1035	3	3.273606667	0.182741113
ydgH	786	945	3	4.41164	0.263730754
rstAB	787	2034	6	3.36165	0.138695925
fumA	788	1647	5	5.04879	0.638436172
manA	789	1176	3	4.793086667	1.211778318
ydgA	790	1509	5	3.209462	0.322259493
uidR	791	591	1	4.04956	0
hdhA	792	768	2	10.53995	0.11605
malI	793	1029	3	5.21722	1.029876119
malXY	794	2775	6	4.84852	0.569572245
add	795	1002	3	5.254723333	0.185371236
ydgJ	796	1041	3	6.31251	0.498037739
tppB	799	1503	5	6.487522	2.989075166
gst	800	606	2	5.3632	0.01953
mliC	801	330	1	4.90058	0
anmK	802	1110	3	4.74883	0.081341093
slyB	803	468	1	4.73503	0
slyA	804	435	1	5.2723	0
ydhIJK	805	3109	6	4.956031667	0.713136584
sodC	806	522	1	43.0302	0
ydhF	807	897	2	3.924675	0.109635
nemA	809	1098	3	11.98936667	0.323370585
gloA	810	408	1	6.42932	0
grxD	811	348	1	12.7393	0
ydhO	812	816	2	4.074235	0.752215
sodB	813	582	1	18.0058	0
ydhP	814	1170	3	4.70203	1.165574325
ydhC	815	1212	4	4.55073	0.538647811
cfa	816	1149	3	5.724723333	0.327587202
ribC	817	642	2	4.50668	0.13326
mdtK	818	1374	4	4.3886425	0.991906588
ydhQ	819	1257	4	4.018525	0.196400316
ydhR	821	306	1	23.5342	0
ydhS	822	1605	5	2.656298	0.189878932
pykF	824	1413	4	10.4072125	0.440954153
ynhG	826	1005	3	3.86713	0.033084821
ydiK	828	1113	3	4.062326667	0.382220689
pps	836	2379	6	6.331088333	0.370050137
ppsR	837	834	2	4.33864	0.00882
aroH	838	1047	3	3.03313	2.178980331
ydiU	840	1437	4	3.7542525	0.22529335
nlpC	842	465	1	4.11549	0
btuCED	843	2344	6	4.658365	0.381264433
pfkB	847	930	3	9.064283333	0.641998171
yniA	849	861	2	9.848405	0.148375
yniB	850	537	1	3.99912	0
yniC	851	669	2	4.58628	0.05807
ydjM	852	591	1	4.81574	0
ydjN	853	1392	4	4.398995	0.407981524
katE	856	2262	6	17.18291667	1.787067185
osmE	857	339	1	7.94548	0
nadE	858	828	2	9.30557	0.30754
spy	859	486	1	34.7183	0
xthA	860	807	2	5.210475	0.178445
ynjE	862	1308	4	5.1791125	0.88337499
ynjF	863	621	2	4.287795	0.033815
gdhA	864	1344	4	3.8449525	0.123558529
sppA	866	1857	6	3.896855	0.353233315
ansA-pncA	867	1669	5	4.811122	0.175414091
ydjF	869	759	2	4.205585	0.669655
msrB	872	414	1	3.71898	0
yeaE	873	855	2	5.941825	0.199935
mipA	874	747	2	14.77185	0.22065
yeaGH	875	3331	6	4.050701667	1.363407696
yeaJ	877	1491	4	5.937005	0.784019617
yeaK	878	504	1	5.17045	0
yeaN	880	1182	3	5.974426667	2.274056291
yeaO	881	348	1	4.87452	0
yeaP	883	1026	3	3.753066667	0.126244207
leuE	886	639	2	4.51085	0.1505
dmlR	887	924	3	4.113626667	0.127518754
dmlA	888	1086	3	11.76456667	1.106852692
rnd	891	1128	3	2.398656667	1.697873734
fadD-sroD	892	1730	5	2.496064	1.25798786
yoaA	893	1911	6	4.479496667	0.61572202
yoaB	894	345	1	6.57908	0
yoaC	895	360	1	4.5365	0
pabB-nudL	897	1944	6	4.1523	0.559164421
sdaA	898	1365	4	6.5871675	0.508191648
yoaD	899	1599	5	3.731332	0.23251324
yoaE	900	1557	5	5.397504	0.238144987
manXYZ	901	2699	6	60.3384	12.07255939
yobD	902	459	1	6.56781	0
kdgR	906	792	2	3.683795	0.134405
htpX	908	882	2	6.379715	0.199085
yebR	909	552	1	3.70397	0
yebST	910	3886	6	3.407638333	0.267217083
rsmF	911	1440	4	5.057465	0.857392628
pphA	914	657	2	3.59292	0.25908
yobA-yebZY	915	1605	5	3.568474	0.691748006
yebE	917	660	2	12.68075	0.71495
yebF	918	357	1	4.98819	0
purT	920	1179	3	8.585286667	1.926111589
zwf	921	1476	4	6.99644	0.276820379
yebK	922	870	2	4.22437	0.10491
pykA	923	1443	4	5.1904825	1.183368638
lpxM	924	972	3	3.793683333	0.292465912
yebA	925	1323	4	5.468145	1.697907119
znuA	926	933	3	4.509586667	0.924645452
znuCB	927	1538	5	3.778684	0.590582916
aspS	929	1773	5	6.068708	0.245430285
yecDE	930	1382	4	5.0508025	0.438461435
yecN-cmoAB	931	2148	6	5.471283333	1.023843255
cutC	933	441	1	4.63905	0
yecM	934	567	1	5.03914	0
argS	935	1734	5	5.137292	0.27381583
uspC	941	429	1	3.04004	0
ftnB	942	504	1	3.69003	0
yecR	944	324	1	1.96341	0
ftnA	945	498	1	3.97696	0
yecA	948	666	2	6.193015	0.009065
pgsA	949	549	1	3.60133	0
yedX	973	414	1	43.266	0
yedYZ	974	1641	5	3.88961	0.333737063
yodB	976	531	1	5.12659	0
mtfA	978	798	2	3.98347	0.18509
shiA	982	1317	4	4.5613525	0.437251738
amn	983	1455	4	7.83724	0.384143045
yeeN	984	717	2	4.206725	0.466495
yeeO	986	1644	5	4.15105	1.810529855
cbl	988	951	3	5.111273333	0.487379184
erfK	991	933	3	2.5022	0.276033594
yoeF	998	357	1	7.50526	0
yeeX	999	330	1	9.20385	0
yeeA	1000	1059	3	6.087856667	0.115590761
sbmC	1001	474	1	6.55079	0
sbcB	1003	1428	4	3.596365	0.210279545
yeeED	1004	1300	4	4.8905875	0.13900744
plaP	1005	1359	4	7.2875125	2.599285623
yeeY	1006	930	3	4.458153333	0.224339384
yeeZ	1007	825	2	4.150595	0.055815
cld	1009	981	3	4.713606667	0.630913118
ugd	1010	1167	3	3.429056667	0.470735755
gnd	1011	1407	4	23.588075	2.134583974
galF	1014	894	2	5.196795	0.703785
yegH	1015	1584	5	3.237562	0.555147588
asmA	1016	1854	6	4.414571667	0.185990858
yegE	1017	3318	6	3.657973333	0.343931315
alkA	1018	849	2	4.21784	0.11354
yegD	1019	1353	4	5.08886	1.028356754
yegP	1025	333	1	26.8001	0
yegQ	1026	1362	4	3.540165	2.048075
yegS	1030	900	3	3.198746667	0.426698707
fbaB	1032	1053	3	14.87736667	0.808638676
mrp	1036	1110	3	4.395333333	0.131238393
metG	1037	2034	6	4.949806667	0.448763987
yehS	1042	471	1	4.03784	0
yehUT	1043	2402	6	4.006365	0.121735014
mlrA	1044	732	2	2.487185	0.338315
bglX	1045	2298	6	4.488853333	0.301954373
dld	1046	1716	5	4.833736	0.336421776
pbpG	1047	933	3	4.289696667	0.220007124
yohC	1048	588	1	6.80671	0
yohD	1049	579	1	3.24296	0
yohF	1050	762	2	4.83226	0.12527
dusC	1053	948	3	6.036523333	0.44792166
yohJK	1054	1091	3	3.293006667	0.389205097
cdd	1055	885	2	5.26197	0.03972
sanA-yeiS	1056	962	3	6.78701	4.168930789
yeiTA	1057	2468	6	3.936348333	0.495510984
galS	1058	1041	3	2.699743333	0.44590262
yeiG	1059	837	2	7.82158	0.14855
lysP	1061	1470	4	4.13044	0.471888654
yeiE	1062	882	2	3.38725	0.05774
yeiH	1063	1050	3	4.89745	0.300883991
nfo	1064	858	2	6.026155	0.128415
yeiI	1065	1089	3	4.562203333	1.145063007
yeiL	1068	660	2	3.881885	0.843865
fruBKA	1070	3777	6	6.668121667	0.614502863
yeiP	1071	573	1	4.78871	0
yeiQ	1072	1467	4	4.1376625	2.433687606
yeiR-lpxT	1073	1739	5	3.990974	1.67061881
spr	1074	567	1	3.70521	0
rtn	1075	1557	5	4.130844	0.299620873
yejABEF	1076	5526	6	3.675025	0.166559155
yejG	1077	345	1	6.80668	0
bcr	1078	1191	3	4.578946667	0.492867718
rsuA	1079	696	2	4.00408	0.01645
yejH	1080	1761	5	3.531674	0.77369382
yejK	1082	1008	3	7.664163333	0.496897627
yejLM	1083	2008	6	4.084685	0.144722485
narP	1087	648	2	5.086315	0.103075
eco	1088	489	1	7.84183	0
yojI	1090	1644	5	5.911356	1.252276902
rcsC	1094	2802	6	4.504775	0.254510053
atoSC	1095	3209	6	4.541551667	0.730314145
gyrA	1097	2628	6	5.279973333	0.38305742
ubiG	1098	723	2	1.74315	1.74315
inaA	1100	651	2	4.864055	0.143965
glpTQ	1102	2440	6	5.566253333	0.963636064
yfaY	1105	1203	4	4.084005	0.739463049
yfaZ	1106	543	1	8.90505	0
nudI	1107	426	1	3.25825	0
ais	1108	603	2	3.899945	0.135405
elaB	1109	306	1	22.0946	0
elaA	1110	462	1	6.49516	0
rbn	1111	918	3	4.685056667	0.389222694
lrhA	1119	939	3	74.59534333	99.3942244
yfbS	1120	1833	6	4.573101667	0.468576556
yfbUT	1121	1156	3	6.837126667	0.150866952
yfbV	1122	456	1	4.02839	0
yfcD	1124	543	1	4.34883	0
yfcE	1125	555	1	4.41066	0
yfcF	1126	645	2	4.21933	0.00528
yfcG	1127	648	2	3.037305	0.144575
folX-yfcH	1128	1277	4	4.90715	0.364298418
accD	1130	915	3	5.81512	0.899409164
fabB	1131	1221	4	3.9649125	0.083558759
trmC	1132	2007	6	4.129813333	0.3252242
yfcN	1133	552	1	3.30332	0
sixA	1136	486	1	5.39013	0
fadIJ	1137	3455	6	3.07787	0.321613473
fadL	1139	1347	4	19.522075	2.781119548
mlaA	1141	756	2	4.596905	0.312835
yfdC	1142	933	3	2.815313333	0.476878133
dsdC	1148	936	3	4.592663333	0.268938494
alaC	1157	1239	4	4.9725325	0.321956095
ypdABC	1158	3317	6	4.255455	1.051569721
glk	1159	966	3	4.92981	0.294255414
yfeO	1160	1257	4	3.5556975	0.26745167
ypeC	1161	327	1	4.33213	0
mntH	1162	1239	4	2.83688	0.265606745
nupC	1163	1203	4	6.1627275	0.603790317
yfeA	1165	2190	6	5.060646667	0.437429308
yfeCD	1167	739	2	3.53842	0.13893
gltX	1168	1416	4	5.693805	0.343068862
valUXY-lysV	1169	398	1	8.46456	0
yfeR	1173	927	3	3.72653	0.307141213
zipA	1174	987	3	3.478356667	0.182087191
cysZ	1175	762	2	5.31787	0.0043
cysK	1176	972	3	9.704883333	0.043318837
pdxK	1177	852	2	4.29892	0.38867
yfeKS	1178	1142	3	5.61349	0.570998123
cysPUWAM	1179	4857	6	4.699386667	0.199588239
ucpA	1180	792	2	4.398495	0.267685
eutBCLKR	1182	4550	6	10.79434	1.119519528
maeB	1191	2280	6	3.091958333	0.33787456
nudK	1193	576	1	9.1357	0
aegA	1194	1980	6	5.160661667	0.640314442
narQ	1195	1701	5	3.982276	0.531223448
ypfH	1198	699	2	4.904175	0.149125
purC	1199	714	2	3.03453	3.03453
yfgO	1201	1062	3	5.018073333	0.206893511
yfgCD	1202	1844	6	4.832143333	0.493760452
hda	1203	702	2	3.22717	0.35273
purMN	1205	1676	5	5.197332	0.749267736
ppk-ppx	1206	3613	6	3.765456667	0.154988026
guaBA	1210	3113	6	4.79717	0.412073394
bamB-der	1211	2769	6	6.412476667	0.632494628
yfgM	1212	621	2	5.684095	0.027425
hisS	1213	1275	4	4.308685	0.240119499
ispG-sroE	1214	1210	4	4.23358	0.093510103
rlmN	1215	1155	3	5.58933	0.197830934
ndk	1216	432	1	3.68922	0
sseA	1217	846	2	8.742735	0.409245
pepB	1218	1284	4	7.0413875	0.27060882
trmJ	1219	741	2	3.25961	0.06678
suhB	1220	804	2	6.1657	1.93214
hcaR	1222	891	2	1.392465	1.392465
yphA	1224	495	1	5.2927	0
yphFED	1225	3541	6	8.96827	0.753887494
yphG	1226	3282	6	2.50231	1.158196398
yphH	1227	1194	3	4.431306667	0.297338093
glyA	1228	1254	4	4.669965	0.038976658
hmp	1229	1191	3	6.642823333	0.632294261
glrK	1230	1428	4	4.1111975	0.419866187
purL	1232	3888	6	5.383461667	0.834686123
yfhH	1233	849	2	3.26475	0.0465
shoB	1235	319	1	531.761	0
srmB	1237	1335	4	6.05801	0.299617203
yfiE	1238	882	2	4.76997	0.00258
yfiD	1240	384	1	7.29741	0
ung	1241	690	2	4.170645	0.139765
yfiF	1242	1038	3	6.717846667	0.901871673
trxC	1243	420	1	5.23417	0
yfiPQ	1244	3391	6	4.161928333	0.279803805
pssA	1245	1356	4	4.254315	0.212502319
rluD-yfiH	1246	1709	5	3.661744	0.320094648
bamD	1247	738	2	4.48253	0.06334
raiA	1248	342	1	15.9718	0
pheLA	1249	1307	4	4.66653	0.144069603
aroF-tyrA	1250	2203	6	5.251593333	0.17009043
yfiL	1251	366	1	2.96859	0
ffh	1252	1362	4	3.755185	0.192412368
ypjD	1253	867	2	3.7853	0.06553
yfjD	1254	1197	3	3.907886667	0.160448413
grpE	1255	594	1	6.7905	0
nadK	1256	879	2	3.731885	0.171375
recN	1257	1662	5	5.970422	0.690756424
smpA	1258	342	1	5.14502	0
ratAB	1259	757	2	3.457995	0.101275
smpB	1260	483	1	3.0821	0
ssrA	1261	363	1	75.3828	0
ygaU	1283	450	1	25.0027	0
ygaVP	1285	834	2	3.86052	0.05853
stpA	1286	405	1	3.48563	0
alaE	1287	450	1	3.82714	0
ygaC	1288	345	1	3.1555	0
ygaM	1289	342	1	15.0362	0
nrdHIEF	1290	3739	6	5.419893333	0.935885559
proVWX	1291	3310	6	5.282435	1.868139124
ygaXY	1292	1178	3	4.898483333	0.505239232
ygaZH	1293	1063	3	3.574286667	0.262747377
emrRAB	1294	3385	6	4.724763333	1.723618753
luxS	1295	516	1	41.9608	0
gshA	1297	1557	5	5.329164	1.713724759
yqaBA	1298	992	3	3.94783	0.118288056
alaS	1300	2631	6	4.055603333	0.052159614
ygaD	1301	498	1	0	0
mltB	1302	1086	3	4.5521	0.42318961
norR	1303	1515	5	4.326936	0.981958454
ascG	1306	1014	3	4.391826667	0.486883781
ygbA	1308	354	1	3.29614	0
mutS	1309	2562	6	4.941746667	0.403795685
ygbI	1311	798	2	3.927425	0.154045
ygbLM	1312	1420	4	8.4781325	1.002595981
ftsB	1314	312	1	6.36323	0
ygbE	1315	324	1	4.10412	0
queD	1318	366	1	4.47445	0
ygcF	1323	672	2	2.760205	0.140545
relA-mazEF	1325	2896	6	4.26415	0.303552618
rlmD	1326	1302	4	3.96671	0.301709067
barA	1327	2757	6	4.03865	0.47941881
csrB	1328	369	1	15.9916	0
syd	1329	546	1	3.30229	0
queF	1330	849	2	4.092835	0.173155
ygdH	1331	1365	4	3.570665	0.030122395
sdaCB	1332	2715	6	5.294113333	0.309430127
ygdG	1333	846	2	2.826315	2.826315
gcvA	1335	918	3	3.720683333	0.029149803
csdAE	1338	1649	5	4.030004	0.243567652
csdL	1339	807	2	5.193745	0.347135
mltA	1340	1098	3	4.435506667	0.465773079
amiC	1342	1254	4	4.204425	0.271428066
argA	1343	1332	4	4.83576	0.31881437
rppH-ptsP	1344	2790	6	3.667928333	0.203514301
mutH	1345	690	2	3.015455	0.419085
ygdQ	1346	714	2	5.959155	0.303075
tas	1348	1041	3	9.122923333	0.59739338
galR	1351	1032	3	3.68539	0.050037221
lysA	1352	1263	4	2.10719175	1.137498627
kduD	1354	762	2	13.39285	1.82475
kduI	1355	837	2	14.71975	3.41085
yqeF	1356	1182	3	4.46538	0.292934114
yqeG	1357	1230	4	3.7327525	2.242945063
ygeR	1371	756	2	4.01833	0.15251
xdhABC	1372	3624	6	5.458541667	0.948483307
ygeV	1373	1779	5	3.82121	0.25748314
ygeW	1374	1191	3	10.83708	1.709088493
ygeX	1375	1197	3	8.658526667	1.94655018
ygeY	1376	1212	4	10.701805	2.480969329
yqeA	1378	933	3	6.597846667	1.829381874
yqeB	1379	1626	5	7.795642	0.484597144
yqeC	1380	771	2	4.004285	4.004285
mocA	1381	579	1	3.44638	0
ygfK-ssnA	1382	4430	6	4.539873333	0.988176622
ygfM-xdhD	1383	3647	6	3.422786667	0.945379727
idi	1386	549	1	2.43124	0
xerD	1387	897	2	3.912945	0.221225
fldB	1388	522	1	4.35685	0
ygfYX	1389	655	2	4.29365	0.2419
ygfZ	1390	981	3	6.755576667	0.091943378
yqfA	1391	660	2	3.755195	0.039345
yqfB	1392	312	1	7.63138	0
bglA	1393	1440	4	9.62052	0.583964183
ygfF	1394	744	2	1.5676	1.5676
ygfB-pepP-ubiH-visC	1395	4330	6	4.114165	0.22804411
zapA	1396	330	1	4.46868	0
serA	1398	1233	4	4.4435075	0.69082161
rpiA	1399	660	2	8.22347	0.00472
argP	1401	894	2	3.851945	0.104965
yggE	1402	741	2	7.305405	0.058365
argO	1403	636	2	5.91571	0.24179
mscS	1404	861	2	8.23631	0.05221
tktA	1405	1992	6	6.079555	0.433588949
yggG	1406	759	2	4.9974	0.0474
metK	1408	1155	3	4.24104	0.213691051
galP	1409	1395	4	4.126475	0.141370147
yggI	1410	498	1	5.19647	0
rsmE-gshB	1412	1695	5	5.397084	0.447792459
yqgEF	1413	980	3	4.130793333	0.188955898
ansB	1416	1047	3	8.00309	0.44689039
yggN	1417	720	2	6.98479	0.08149
speC	1418	2136	6	3.589731667	1.747213001
yqgA	1419	708	2	4.51425	0.24387
glcC	1425	765	2	3.88126	0.12014
gss	1430	1860	6	3.949363333	0.293317756
yghU	1431	867	2	7.350225	0.061425
hybOABCDEFG	1432	6546	6	3.603341667	0.386016156
yghX_2X_1	1434	764	2	2.143005	0.096505
yghZ	1435	1041	3	7.08515	0.493530743
yqhA	1436	495	1	5.88807	0
yghA	1437	885	2	9.98841	0.24809
metC	1438	1188	3	4.725853333	0.567270606
yghB	1439	660	2	3.63063	0.05705
yqhC	1440	957	3	2.42686	0.512736461
yqhG	1441	927	3	3.348146667	1.698457155
ygiQ	1443	2220	6	3.03166	1.404787818
ftsP	1444	1413	4	4.6452625	0.28289464
plsC	1445	738	2	4.864475	0.121025
parC	1446	2259	6	4.878778333	1.301461683
ygiS	1447	1608	5	4.239192	0.401704777
ygiV	1448	483	1	3.66543	0
ygiW	1449	393	1	22.9565	0
qseBC	1450	2006	6	3.72322	0.300003791
mdaB	1452	582	1	4.64963	0
ygiN	1453	315	1	7.69958	0
nudF-yqiB-cpdA-yqiA-parE	1454	4407	6	4.233545	0.286519763
tolC-ygiABC	1455	3467	6	4.853265	0.371559983
ygiD	1456	816	2	7.578045	0.445985
zupT	1457	774	2	5.54261	0.19888
sroG-ribB	1458	906	3	5.447303333	0.477491347
rfaE	1466	1434	4	4.0966525	0.302414369
bacA	1467	822	2	5.163675	0.154885
folB	1468	369	1	4.63708	0
ygiH	1469	618	2	3.772545	0.205425
mug	1472	507	1	4.20184	0
yqjH	1474	765	2	9.571145	0.108365
yqjI	1475	624	2	3.47807	0.25556
aer	1476	1521	5	4.49257	0.387327366
ygjG	1477	1380	4	15.551075	0.277290149
ygjH	1478	333	1	4.83184	0
ebgR	1479	984	3	4.529966667	0.359233216
fadH	1483	2019	6	3.211761667	0.163229435
rlmG	1484	1137	3	6.063846667	1.073664993
ygjP	1485	504	1	3.42855	0
ygjR	1487	1005	3	4.284883333	0.348734831
alx	1488	966	3	5.52522	0.160701943
sstT	1489	1245	4	3.02484	1.761379713
uxaCA	1491	2915	6	5.28557	1.088180647
exuT	1492	1419	4	7.983455	1.118930877
exuR	1493	777	2	2.613205	0.035305
yqjA-mzrA	1494	1050	3	5.359096667	0.281609251
yqjCDEK	1495	1408	4	6.424045	2.058865913
yqjF	1496	393	1	7.27185	0
yqjG	1497	987	3	4.681926667	0.123746723
yhaH	1498	366	1	5.70389	0
yhaJ	1500	897	2	4.730335	0.186745
yhaKL	1501	889	2	4.594185	0.015355
garD	1505	1572	5	5.00873	0.697265483
sohA-yhaV	1506	800	2	3.7318	0.04503
agaR	1507	810	2	3.82696	0.16223
diaA	1512	591	1	4.3852	0
yraP	1513	576	1	5.57844	0
yraQ	1514	1041	3	6.983353333	1.395624463
yraR	1515	636	2	4.494745	0.081635
yhbW	1517	1008	3	7.354816667	0.24511546
mtr	1518	1245	4	2.944135	0.880182016
nlpI	1519	885	2	3.528335	0.690315
argG	1522	1344	4	6.09242	0.12106965
folP-glmM	1524	2179	6	3.876998333	1.834267478
greA	1526	477	1	7.5665	0
dacB	1527	1434	4	3.72162	0.27307815
yhbE-obgE	1528	2154	6	4.375905	2.126892761
ispB	1529	972	3	3.364346667	0.231200444
murA	1531	1260	4	3.700675	0.195938841
mlaFEDCB	1533	3103	6	4.850858333	0.070710415
nanR	1538	792	2	3.21354	0.10237
sspAB	1540	1142	3	6.260256667	0.262297175
yhcM	1541	1128	3	4.391356667	0.319185529
yhcB	1542	399	1	5.96568	0
degQS	1543	2525	6	6.008243333	0.699258814
mdh	1544	939	3	17.48466667	0.909163445
argR	1545	471	1	7.69782	0
aaeR	1548	930	3	4.010983333	0.502410913
tldD	1549	1446	4	4.6991925	0.415662638
yhdP	1550	3801	6	5.717076667	0.303504971
mreB	1551	1044	3	4.50888	0.154194683
csrD	1552	1941	6	3.835081667	0.573077238
yhdH	1553	975	3	13.16906667	0.956911261
accBC	1554	1831	6	3.80666	0.531113501
yhdT-panF-prmA	1555	2577	6	3.408216667	1.675279968
dusB-fis	1556	1288	4	5.1891325	3.264891218
yhdWXYZ	1562	4046	6	13.13721833	5.864006841
def-fmt	1563	1472	4	3.34504	0.26821152
rsmB	1564	1290	4	3.5370325	0.175777067
trkA	1565	1377	4	4.125645	0.144206793
rpsMKD-rpoA-rplQ	1566	2856	6	7.276648333	1.054168136
rplNXE-rpsNH-rplFR-rpsE-rpmD-rplO-secY-rpmJ	1567	5532	6	5.31104	0.201542464
rpsJ-rplCDWB-rpsS-rplV-rpsC-rplP-rpmC-rpsQ	1568	4957	6	11.78238333	0.432609572
fkpA	1572	813	2	5.10246	0.12921
slyD	1574	591	1	8.09411	0
yheSTU	1575	3148	6	4.395735	0.352293023
prkB	1576	870	2	4.787835	0.497055
yhfA	1577	405	1	4.40189	0
crp	1578	633	2	3.837885	0.081335
yhfK	1579	2103	6	3.971306667	0.484357059
argD	1580	1221	4	4.543175	0.340408413
ppiA	1581	573	1	4.34214	0
mrcA	1586	2553	6	4.746693333	0.576977987
nudE	1587	561	1	3.91935	0
yrfF	1588	2136	6	3.580538333	0.405643346
yhgE	1589	1725	5	3.714996	0.420447552
pck	1590	1623	5	7.464486	0.340490562
ompR-envZ	1591	2069	6	4.634248333	0.439848773
greB	1592	477	1	4.29529	0
yhgF	1593	2322	6	3.150528333	1.465969226
yhgA	1594	879	2	4.99281	0.33256
bioH	1595	771	2	4.232505	0.468265
gntT	1596	1317	4	4.9586025	0.486519783
malT	1597	2706	6	3.71748	0.114415843
glpD	1598	1506	5	2.81984	0.292930081
asd	1600	1104	3	5.738986667	0.161322508
yhgN	1601	594	1	4.93962	0
gntR	1602	996	3	3.10085	0.176795232
yhhW	1603	696	2	4.57458	0.01944
yhhX	1604	1038	3	5.324483333	0.083903218
yhhY	1606	489	1	3.25328	0
ggt	1609	1743	5	19.24508	2.508198818
yhhK	1611	384	1	3.67301	0
livJ	1612	1104	3	10.14432	3.068047258
rpoH	1613	855	2	4.33203	0.25569
rsmD-yhhL	1614	856	2	3.67456	0.18225
yhhM	1615	360	1	4.23362	0
yhhN	1616	627	2	3.591215	0.044565
zntA	1617	2199	6	2.885393333	0.397670422
yhhQ	1619	666	2	2.125885	2.125885
dcrB	1620	558	1	4.80505	0
yhhS	1621	1218	4	4.9143725	2.894758823
yhhT	1622	1050	3	2.44475	0.578810263
acpT	1623	588	1	3.99969	0
yhiN	1628	1203	4	3.9006275	0.558114817
pitA	1629	1500	5	5.14213	0.392300248
uspB	1630	336	1	1.97614	0
uspA	1631	435	1	7.74228	0
dtpB	1632	1470	4	3.779695	0.243283245
prlC-yhiQ	1633	2803	6	4.703898333	0.238055749
yhiR	1634	843	2	3.58291	0.06913
gor	1635	1353	4	9.297985	0.149488252
slp-dctR	1640	1253	4	2.4002525	0.737944745
hdeD	1641	573	1	4.51201	0
treF	1644	1650	5	3.53711	0.353315156
yhjB	1645	603	2	27.94495	3.15495
yhjC	1646	972	3	3.77728	0.924297244
yhjD	1647	1014	3	2.445636667	0.142757452
yhjE	1648	1323	4	6.2617825	1.529921829
yhjG	1649	2076	6	4.762306667	0.301503973
kdgK	1651	930	3	4.946033333	0.671462687
yhjJ	1652	1497	4	6.4100075	0.48184669
dctA	1653	1287	4	16.503975	1.153154399
yhjK	1654	1950	6	5.822721667	0.557651251
bcsQ	1655	729	2	5.31221	0.43544
bcsEFG	1657	3436	6	4.112675	0.270514734
dppABCDF	1661	5842	6	4.277058333	1.921883054
eptB	1663	1692	5	6.305408	0.605952902
yhjY	1665	699	2	2.374815	0.151595
yiaD	1666	660	2	5.31728	0.23414
ghrB	1667	975	3	5.10907	0.542194268
yiaF	1668	711	2	3.6221	0.05833
xylAB	1676	2849	6	9.435415	2.66567212
bax	1677	825	2	2.441074	2.045376
malS	1678	2031	6	4.93324	0.369385177
avtA	1679	1254	4	4.1332775	0.221317903
ysaA	1680	474	1	4.29709	0
yiaJ	1681	849	2	3.4816	0.33677
aldB	1684	1539	5	7.933378	0.459872514
yiaY	1685	1152	3	7.115776667	1.787002695
yibF	1686	609	2	4.194245	0.286065
yibIH	1689	1502	5	4.018498	1.200109727
mtlADR	1690	3879	6	5.460118333	0.224092231
yibL	1692	363	1	3.64882	0
lldPRD	1693	3619	6	8.925038333	1.741212997
trmL	1694	474	1	6.22817	0
cysE	1695	822	2	1.989975	1.989975
yibN	1697	432	1	5.09606	0
kbl-tdh	1698	2232	6	40.72156667	7.186738733
yicC	1702	864	2	4.97944	0.17386
gmk	1704	624	2	3.840725	0.226935
rpoZ-spoT-trmH-recG	1705	5186	6	3.761356667	1.054132903
gltS	1706	1206	4	2.97554	0.291508272
yicH	1708	1710	5	3.892016	0.316531115
yicL	1712	924	3	3.321166667	0.524670255
nlpA	1713	819	2	4.44787	0.15689
yicN	1716	453	1	3.84438	0
ade	1718	1767	5	4.223432	0.760284806
ivbL-ilvBN	1720	2187	6	5.228631667	2.357147438
emrD	1722	1185	3	6.065083333	0.796407463
yidI	1723	450	1	3.29203	0
yidQ	1725	333	1	4.58378	0
yidR	1726	1248	4	4.586715	0.366562314
yidA	1728	813	2	4.358655	0.041365
yidB	1729	399	1	4.48248	0
gyrB	1730	2415	6	4.625876667	0.196378196
rpmH-rnpA	1731	517	1	11.0787	0
mnmE	1732	1365	4	4.8877925	0.329902588
tnaCAB	1733	3049	6	4.392835	1.966669143
yieEF	1734	1350	4	6.30731	1.536467509
yieG	1735	1338	4	4.352415	2.520021522
yieH	1736	666	2	3.64728	0.15447
asnC	1738	459	1	2.373	0
asnA	1739	993	3	4.602066667	1.261100199
ravA-viaA	1740	2942	6	2.928278333	0.540554554
kup	1741	1869	6	4.334938333	0.555724454
hdfR	1745	840	2	4.98975	0.08049
yifE	1746	339	1	5.75237	0
yifB	1747	1551	5	4.549136	0.949156619
ilvY	1748	894	2	3.223925	0.354135
ilvC	1749	1476	4	5.3705625	0.345432071
yifNO	1751	449	1	6.80652	0
rep	1752	2022	6	4.639641667	0.351827002
gpp	1753	1485	4	3.725195	0.195327126
rhlB	1754	1266	4	3.400195	0.044861225
trxA	1755	330	1	6.3318	0
rhoL-rho	1756	1446	4	3.194015	0.208309383
rfe-wzzE-rffEDGHCA-wzxE-rffT-wzyE-rffM	1757	12781	6	4.369776667	0.271399484
yifK	1758	1386	4	6.6191625	0.439524256
argX-hisR-leuT-proM	1759	437	1	5.43463	0
hemCDXY	1763	4081	6	3.411676667	0.163576961
cyaA	1764	2547	6	2.788373333	0.188378525
yifL-dapF-yigA-xerC-yigB	1765	3378	6	3.832685	0.493272093
uvrD	1766	2163	6	6.217241667	0.501612587
corA	1768	951	3	4.517786667	0.255288558
rarD	1769	891	2	6.71658	0.65035
yigI	1770	468	1	3.84237	0
pldA	1771	870	2	3.89307	0.40977
recQ	1772	1830	6	4.481126667	0.646096508
rhtC	1773	621	2	5.078065	0.107285
rhtB	1774	621	2	4.27732	0.19148
pldB-yigL	1775	1831	6	3.807015	0.349125527
metE	1776	2262	6	6.454095	0.462723079
ysgA	1777	816	2	6.3893	0.26669
udp	1778	762	2	13.30225	0.31785
rmuC	1779	1428	4	4.462275	0.182486643
ubiE-yigP-ubiB	1780	3012	6	3.944001667	0.063703754
ubiD	1781	1494	4	4.2516475	0.224759223
fre	1782	702	2	4.339775	0.006755
fadBA	1783	3363	6	38.88683333	80.24539883
pepQ-yigZ-trkH-hemG	1784	3993	6	4.323931667	0.273980267
mobAB	1785	1094	3	3.61679	0.253526338
polA	1789	2787	6	4.260871667	0.283561518
yihA	1791	597	1	4.86824	0
yihI	1793	510	1	3.97663	0
hemN	1794	1374	4	4.2036725	0.270553955
glnA	1795	1410	4	4.48006	1.413928497
typA	1796	1824	6	5.305423333	0.341769966
yihXY-dtd-yiiD	1804	2886	6	4.74577	0.377454286
fdhD	1807	834	2	3.25181	0.2512
sodA	1810	621	2	9.06615	0.27072
kdgT	1811	984	3	5.91138	1.503349982
yiiM	1812	675	2	4.49423	0.22313
cpxP	1813	501	1	5.33237	0
fieF	1814	903	3	4.235053333	0.261492288
pfkA	1815	963	3	5.327013333	0.119859867
sbp	1816	990	3	7.387466667	0.700029732
cdh	1817	756	2	4.0943	0.01225
tpiA	1818	768	2	7.167905	0.098835
yiiQ	1819	600	2	3.83848	0.06984
yiiR	1820	441	1	5.50765	0
yiiS-uspD	1821	755	2	8.045575	0.182455
fpr	1822	747	2	4.80701	0.16589
hslVU	1824	1872	6	7.34515	1.269998353
cytR	1825	1026	3	3.942403333	0.007359299
priA	1826	2199	6	6.854515	1.256967366
metJ	1829	318	1	2.72933	0
metBL	1830	3596	6	5.161548333	0.698382429
metF	1831	891	2	2.67119	0.60874
katG	1832	2181	6	31.94261667	3.128670541
yijE	1833	906	3	5.869056667	1.512429943
pflDC	1836	3142	6	8.0338	0.869270678
yijP	1837	1734	5	3.119546	0.245746733
ppc	1838	2652	6	4.04034	0.327218916
argE	1839	1152	3	13.14236667	0.571180149
argCBH	1840	3223	6	3.948501667	0.701247107
fabR-yijD	1842	1064	3	3.67832	0.476689399
trmA	1843	1101	3	4.05849	0.454457547
murB-birA	1845	1991	6	4.20613	0.278466373
coaA	1846	951	3	3.62786	0.063531306
secE-nusG	1848	931	3	4.736693333	0.49465879
rpoBC	1849	8329	6	4.406406667	1.973617498
yjaZ	1850	540	1	4.83062	0
rsd	1853	477	1	9.65346	0
nudC-hemE-nfi	1854	2559	6	4.183925	0.317064925
yjaG	1855	591	1	4.37071	0
yjaH	1857	696	2	5.38393	1.44672
yjaB	1860	444	1	5.18161	0
metA	1861	930	3	3.41602	0.619169919
iclR	1862	825	2	4.60566	0.27113
metH	1863	3684	6	4.456151667	0.314223685
yjbB	1864	1632	5	3.771078	0.185826212
pepE	1865	690	2	1.51962	1.51962
rluF	1866	873	2	3.9324	0.11658
lysC	1868	1350	4	4.5488275	0.513896626
pgi	1869	1650	5	4.539326	0.341644115
psiE	1870	411	1	3.57694	0
malEFG	1872	3794	6	10.22911	3.793469376
malK-lamB-malM	1873	3691	6	11.25889833	7.007527439
ubiCA	1875	1383	4	4.44374	0.185695117
plsB	1876	2424	6	4.366413333	0.202221778
dgkA	1877	369	1	3.66982	0
zur	1880	516	1	2.28193	0
dusA	1882	1038	3	5.202673333	0.106593641
qor	1884	984	3	4.40272	0.248514462
dnaB	1885	1416	4	4.324155	0.117375631
alr	1886	1080	3	4.09031	0.374733894
tyrB	1887	1194	3	2.716853333	1.923902383
aphA	1888	714	2	3.94705	0.0275
yjbQR	1889	777	2	5.24148	0.1661
uvrA	1890	2823	6	4.319611667	0.50124379
ssb	1891	537	1	10.887	0
yjcC	1893	1587	5	2.729298	0.991106506
soxS	1894	324	1	5.66912	0
yjcE	1896	1650	5	3.989416	0.633300831
gltP	1899	1314	4	4.342415	0.334270217
yjcO	1900	690	2	3.59361	0.01524
fdhF	1901	2148	6	6.505115	3.058063562
yjdP	1904	330	1	5.86086	0
yjdN	1905	444	1	10.6591	0
yjdM	1906	336	1	9.44488	0
proP	1908	1503	5	3.06562	0.552273412
eptA	1909	1644	5	3.639514	0.127163792
adiA	1912	2268	6	7.186731667	1.751596013
melR	1913	909	3	4.275826667	0.323646127
melAB	1914	2880	6	6.518308333	0.471137509
yjdF	1915	630	2	1.994925	1.994925
yjdIJ	1916	515	1	4.06358	0
lysU	1918	1518	5	6.523922	0.131495249
cutA	1922	339	1	4.06435	0
aspA	1923	1437	4	4.888335	0.109438683
fxsA	1924	477	1	3.97023	0
yjeH	1925	1257	4	3.9829325	0.912055783
yjeI	1926	354	1	4.42605	0
yjeK	1928	1029	3	4.32696	0.310613199
efp	1929	567	1	5.1568	0
yjeA	1931	978	3	5.510866667	0.731128752
psd-yjeP	1934	4314	6	4.041225	0.811753863
rsgA	1935	1053	3	4.016526667	0.206264534
orn	1936	546	1	3.88217	0
purA	1939	1299	4	5.119605	0.283557834
aidB	1941	1626	5	3.596008	0.21517241
bsmA	1943	330	1	2.09256	0
rpsF-priB-rpsR-rplI	1947	1440	4	9.13682	1.236104182
fklB	1949	621	2	4.918335	0.432035
cycA	1950	1413	4	4.135465	0.118404002
ytfE	1951	663	2	7.124485	0.318835
ytfG	1953	861	2	8.1252	1.9674
ytfH	1954	381	1	3.11208	0
cpdB	1955	1944	6	14.1055	1.450622489
cysQ	1956	741	2	10.410245	0.601955
ytfJ	1958	555	1	5.53782	0
ytfL	1960	1344	4	3.49362	0.392924256
msrA	1961	639	2	8.308895	0.125605
ppA	1963	531	1	7.16552	0
ytfQRT-yjfF	1964	4617	6	10.790835	4.55051461
fbp	1965	999	3	4.53781	0.279814041
mpl	1966	1374	4	4.6275575	0.173417307
yjgA	1967	552	1	5.21103	0
pmbA	1968	1353	4	3.900295	0.165646089
cybC	1969	303	1	19.9984	0
treR	1971	948	3	1.834756667	0.217852039
mgtA	1972	2891	6	4.994916667	0.299354579
yjgF	1973	387	1	9.36355	0
yjgH	1975	396	1	4.92949	0
bdcA	1976	714	2	8.942225	2.626475
bdcR	1977	594	1	5.80506	0
tabA	1978	453	1	5.37061	0
argI	1980	1005	3	6.11905	0.480322631
yjgM	1981	504	1	1.78E-15	0
pepA	1983	1512	5	4.582392	0.145196631
lptFG	1984	2183	6	3.754551667	0.247580757
yjgR	1985	1503	5	4.63976	0.482412825
idnK	1986	564	1	2.83343	0
yjgB	1987	1020	3	4.17697	0.396584721
intB	1989	1191	3	3.769693333	1.28070204
insG	1993	1329	4	6.1373825	1.891446285
insO-2-yjhWV	1998	1176	3	4.702543333	0.640304231
fecIR	1999	1472	4	6.00627	1.228525222
yjhP	2002	747	2	8.00326	0.61986
yjhXQ	2003	815	2	7.2978	1.82151
gntP	2009	1344	4	5.3977	1.586704994
uxuAB	2010	2726	6	5.332228333	0.535158664
uxuR	2011	774	2	2.527195	0.473965
kptA	2013	555	1	3.07339	0
yjiJ	2014	1179	3	5.95933	1.442944003
mdtM-yjiN	2016	2554	6	4.761435	2.04419951
yjiPQ	2017	921	3	3.932863333	0.436884104
mrr	2022	915	3	4.083773333	0.086011621
tsr	2024	1656	5	4.733366	0.877789886
yjjM	2026	915	3	3.44705	0.594160464
mdoB	2028	2292	6	4.153495	0.248931378
yjjP	2029	771	2	5.446195	0.872165
fhuF	2031	789	2	4.68996	0.07259
rsmC	2033	1032	3	4.514343333	0.28907928
holD-rimI-yjjG	2034	1521	5	4.203432	0.526096684
prfC	2035	1590	5	2.99388	1.523179271
osmY	2036	606	2	8.74584	0.38332
yjjUV	2038	1850	6	3.948718333	0.444140081
yjjK	2040	1668	5	4.391392	0.110842411
slt	2041	1938	6	3.8533	0.261337091
trpR	2042	327	1	4.25052	0
yjjX	2043	513	1	4.12326	0
arcA	2044	717	2	6.11751	0.1104
