# Supplementary material for: Genome-wide study of mRNA degradation and transcript elongation in Escherichia coli
Source: Mol Syst Biol. 2015 Jan 12;11(1):781. doi: 10.15252/msb.20145794 (PMC4332155; doi:10.15252/msb.20145794)
Supplement: Supplementary file 13 [file msb0011-0781-sd13.csv]

Operon	Length (nt)	ID	Elongation Rate (nt/s)	Elongation Rate err	Chisq
gltIJKL-sroC	3218	315	1.44134	0.00738513	41185.1
lolA-rarA	1969	423	3.26078	0.103169	267.839
mraZW-ftsLI-murEF-mraY-murD-ftsW-murGC-ddlB-ftsQAZ-lpxC	17841	31	3.72883	0.00751385	70518
frmRAB	2347	161	3.84144	0.557203	82.2343
thrLABC	4831	1	4	0.0222701	1305.18
ampG	1476	195	4.15498	0.393418	17.7074
purEK	1574	245	4.31089	0.352943	35.2295
ybjJI	2024	401	4.60967	0.276195	72.8051
prpR	1587	154	4.67191	0.74739	66.46
mraW-ftsLI-murEF-mraY-murD-ftsW-murGC-ddlB-ftsQAZ-lpxC	17381	32	4.71124	0.0123506	50799.1
hflD-purB	2016	528	4.98355	0.206911	155.088
thiI	1449	192	5.0099	0.504378	32.4525
ppiD	1872	201	5.02513	0.26805	75.2605
flgK	2609	510	5.29903	0.305749	121.436
yaiU	1404	167	5.38116	0.595048	30.2552
ybbLM	1444	235	5.49211	0.459999	33.5324
ycaO	1761	432	5.61483	0.328746	67.4536
torS	2745	472	5.86279	0.393006	214.431
rpsMKD-rpoA-rplQ	2856	1566	5.88317	0.0508527	12233.7
ybjL	1686	404	5.89737	0.361271	76.4663
glnS	1665	323	6.14179	0.398736	69.511
ybbAP	3098	237	6.42122	0.521792	189.299
ybiT	1593	387	6.43407	0.412104	51.0579
nagK-cobB	1767	525	6.62407	0.344055	96.9171
fhuE	2190	516	6.68914	0.422148	226.788
ykgC	1326	139	6.72341	0.799047	15.5353
asnB	1665	319	6.75324	0.614173	165.3
yeaGH	3331	875	6.81421	0.24963	190.539
mntR-ybiR	1583	385	6.82531	0.424948	69.7979
yajR	1365	194	6.90272	0.652653	20.279
cysS	1386	247	7.05385	0.539725	28.4534
ydhIJK	3109	805	7.05824	0.309708	241.043
rnb	1935	614	7.07702	0.314908	129.731
ylaB	1551	215	7.17897	0.817589	79.8064
dhaR	1920	569	7.20328	0.379294	153.194
moeAB	1985	391	7.21709	0.488026	137.633
cvrA	1737	562	7.23156	0.361763	98.8827
manXYZ	2699	901	7.32476	0.278338	194.816
pepD	1458	108	7.36848	1.29775	33.5288
ycbZ	1761	453	7.4111	0.483176	183.93
yncD	2103	701	7.52983	0.342634	153.478
miaB	1425	317	7.55855	0.512355	39.2149
yphFED	3541	1225	7.60387	0.200199	898.971
yadE	1230	52	7.87814	3.61368	0.0473694
atoSC	3209	1095	7.96148	0.255305	276.684
ydcP	1962	690	8.08619	0.3733	155.332
iaaA-gsiABCD	6234	392	8.19007	0.135631	650.863
pheP	1377	276	8.38693	0.623895	29.6107
phoBR	2043	184	8.41215	1.6443	110.645
flgBCDEFGHIJ	7295	509	8.4796	0.132186	1118.16
ybaL	1677	227	8.55366	0.894378	126.269
mltD	1359	90	8.65732	1.24358	107.951
ybcLM	1359	259	8.67402	0.652903	25.6807
btuCED	2344	843	8.7216	0.353268	221.27
dinG	2151	371	8.74062	0.769945	192.078
yebST	3886	910	8.76474	0.336684	297.766
murJ	1536	508	8.77849	0.468593	85.7703
lon	2355	199	8.82699	2.00208	134.654
dcp	2046	748	8.98548	0.418483	237.047
sucABCD	6344	339	9.00672	0.0468527	12835.5
cydAB	2724	342	9.02965	0.272385	1000.12
ushA	1653	229	9.32966	1.14631	112.609
treA	1698	568	9.35494	0.518523	183.554
ypdABC	3317	1158	9.48586	0.330262	300.03
ygfK-ssnA	4430	1382	9.48673	0.289116	310.921
eutBCLKR	4550	1182	9.54946	0.351342	422.976
yafDE	1428	89	9.5527	1.87254	28.2507
nhaB	1542	558	9.60665	0.485109	102.337
ydeN	1683	724	9.6225	0.413522	141.409
emrRAB	3385	1294	9.65416	0.30196	297.699
yeiTA	2468	1057	9.65454	0.347725	235.648
mppA	1614	630	9.67368	0.453733	112.994
proVWX	3310	1291	9.74089	0.312718	310.912
pqiAB	2899	449	9.77313	0.777835	321.473
nudF-yqiB-cpdA-yqiA-parE	4407	1454	9.78016	0.230929	604.037
trg	1641	678	9.98902	0.450863	130.33
yehUT	2402	1043	10.0276	0.373273	263.657
glpTQ	2440	1102	10.0385	0.36009	333.754
xdhABC	3624	1372	10.0828	0.3111	315.553
rstAB	2034	787	10.0964	0.332401	293.492
mdoD	1656	681	10.1434	0.474943	150.965
yecN-cmoAB	2148	931	10.1789	0.410857	268.392
purL	3888	1232	10.1973	0.377845	473.116
maeA	1698	718	10.3	0.425836	149.145
malXY	2775	794	10.3758	0.557262	398.374
pabB-nudL	1944	897	10.3949	0.41457	211.022
yoaA	1911	893	10.417	0.412176	187.415
nrdHIEF	3739	1290	10.4325	0.364944	427.62
yifL-dapF-yigA-xerC-yigB	3378	1765	10.5454	0.220859	1140.25
ygfM-xdhD	3647	1383	10.5615	0.353515	259.739
sdaCB	2715	1332	10.659	0.300582	391.312
sppA	1857	866	10.7001	0.437555	200.237
yegE	3318	1017	10.7622	0.460276	466.017
bglX	2298	1045	10.8543	0.422503	386.433
ydcSTUV	3903	694	10.8548	0.352884	600.407
tehAB	1583	683	10.8569	0.486287	132.985
rcsC	2802	1094	10.8636	0.440994	459.29
yhdWXYZ	4046	1562	10.9301	0.321886	420.835
hipBA	1589	728	11.0847	0.468373	135.976
fruBKA	3777	1070	11.1179	0.491054	533.015
katE	2262	856	11.1337	0.561879	518.355
dbpA-C0343	1522	642	11.1668	0.527059	127.102
maeB	2280	1191	11.2209	0.360103	278.84
ppk-ppx	3613	1206	11.2417	0.318302	451.774
seqA-pgm	2212	326	11.2735	0.786323	191.058
rpoZ-spoT-trmH-recG	5186	1705	11.3106	0.268512	620.344
barA	2757	1327	11.3724	0.371723	331.899
ptsG	1434	515	11.4691	0.601814	80.5722
rppH-ptsP	2790	1344	11.4787	0.318459	354.042
mutS	2562	1309	11.4904	0.375039	301.523
yfeA	2190	1165	11.5783	0.40412	302.978
rhlE	1365	369	11.6427	0.728121	46.7956
gsk	1305	226	11.6659	0.982963	22.7847
ycgB	1533	560	11.6664	0.625112	208.885
narXL	2440	582	11.6868	0.902122	383.091
bcsEFG	3436	1657	11.7927	0.314561	455.312
guaBA	3113	1210	11.8153	0.422058	489.493
dmsABC	3938	425	11.8357	1.45264	338.447
argS	1734	935	11.8885	0.452635	183.441
ygfB-pepP-ubiH-visC	4330	1395	11.9667	0.274109	562.782
ansA-pncA	1669	867	12.0256	0.4844	176.63
yejLM	2008	1083	12.0465	0.433472	248.501
fadD-sroD	1730	892	12.1303	0.505448	259.206
ybaE	1701	205	12.1365	2.04184	171.348
hyaABCDEF	5468	465	12.1879	0.953251	313.7
feaB	1500	660	12.2034	0.557507	132.611
uxaCA	2915	1491	12.2112	0.377649	408.421
trmC	2007	1132	12.2797	0.429469	243.691
lldPRD	3619	1693	12.4806	0.356604	441.971
aroF-tyrA	2203	1250	12.5072	0.423545	320.518
ydhS	1605	822	12.5202	0.504294	156.027
acnA	2676	609	12.615	0.882801	435.124
dppABCDF	5842	1661	12.6191	0.299426	738.993
tolB-pal-ybgF	2650	344	12.7139	0.681443	4045.69
aspS	1773	929	12.8008	0.540059	393.448
ansP	1500	703	12.8432	0.566744	126.055
frsA	1245	110	12.8634	1.64801	1.83352
metG	2034	1037	13.0447	0.545556	470.49
asmA	1854	1016	13.0476	0.514611	341.749
yihXY-dtd-yiiD	2886	1804	13.0849	0.313791	545.238
aegA	1980	1194	13.0947	0.442633	253.674
prpBCDE	5911	155	13.1447	0.327409	1021.09
helD	2055	457	13.234	1.42417	351.435
xylAB	2849	1676	13.2696	0.373308	406.837
yhdP	3801	1550	13.2761	0.45205	764.949
yejH	1761	1080	13.2958	0.471284	220.49
yfbS	1833	1120	13.5716	0.480216	263.039
aldA	1440	673	13.5738	0.587564	156.462
yeiR-lpxT	1739	1073	13.5756	0.489701	208.329
rfe-wzzE-rffEDGHCA-wzxE-rffT-wzyE-rffM	12781	1757	13.6925	0.21445	1052.71
metBL	3596	1830	13.6979	0.377148	464.307
yoaD	1599	899	13.7356	0.535034	176.589
degQS	2525	1543	13.7373	0.406924	354.603
mdoGH	4072	493	13.7661	0.711312	428.68
asnS	1401	442	13.7965	0.876373	142.125
mrcA	2553	1586	13.8152	0.406272	355.41
yheSTU	3148	1575	13.8179	0.4501	708.336
yhdT-panF-prmA	2577	1555	13.8196	0.422245	542.848
yobA-yebZY	1605	915	13.8528	0.522393	175.503
ravA-viaA	2942	1740	13.922	0.391001	413.403
gyrA	2628	1097	13.9221	0.649323	734.629
putA	3963	480	13.954	0.574234	331.522
putP	1509	481	14.0012	1.12637	401.961
fumA	1647	788	14.01	0.681629	385.643
ydgA	1509	790	14.0811	0.511969	155.22
clcA	1422	62	14.0991	6.34128	3.12547
pflDC	3142	1836	14.1023	0.384364	440.562
ygiQ	2220	1443	14.1212	0.444107	335.009
yedYZ	1641	974	14.3214	0.538536	197.481
yeeO	1644	986	14.3336	0.534191	196.308
tnaCAB	3049	1733	14.4138	0.419099	437.487
speC	2136	1418	14.4483	0.453459	296.197
dld	1716	1046	14.4919	0.548396	306.697
malEFG	3794	1872	14.5584	0.275859	730.281
tppB	1503	799	14.5955	0.613274	257.593
metH	3684	1863	14.6152	0.40479	670.841
yoaE	1557	900	14.7536	0.581483	199.053
yhbE-obgE	2154	1528	14.8785	0.430187	377.026
parC	2259	1446	14.9302	0.492389	727.365
yhgF	2322	1593	15.0899	0.451199	361.722
pepQ-yigZ-trkH-hemG	3993	1784	15.2498	0.447789	607.584
uvrA	2823	1890	15.2575	0.40441	435.355
znuCB	1538	927	15.3886	0.587597	179.381
folP-glmM	2179	1524	15.4303	0.470059	472.696
narQ	1701	1195	15.4553	0.518572	245.82
yfgCD	1844	1202	15.5332	0.558194	433.733
hybOABCDEFG	6546	1432	15.5622	0.395377	602.434
qseBC	2006	1450	15.5907	0.475796	314.059
prlC-yhiQ	2803	1633	15.6253	0.501445	1089.05
ydcW	1425	695	15.6537	0.697501	131.893
puuA	1419	620	15.7379	0.785286	302.283
adhE	2676	592	15.7851	1.30219	421.712
ompR-envZ	2069	1591	15.8141	0.441613	389.897
yojI	1644	1090	15.8278	0.563267	223.359
kbl-tdh	2232	1698	15.8308	0.440794	477.238
fadH	2019	1483	15.8777	0.482038	313.603
yegH	1584	1015	15.8972	0.582225	198.943
efeOB	2405	483	15.9983	1.42541	318.766
ppc	2652	1838	16.027	0.442903	471.64
argCBH	3223	1840	16.0869	0.476768	681.335
ubiE-yigP-ubiB	3012	1780	16.2266	0.470114	590.406
gyrB	2415	1730	16.2388	0.464109	519.059
aroP	1374	39	16.2482	12.2598	0.836551
rluD-yfiH	1709	1246	16.2562	0.537916	263.481
cyaA	2547	1764	16.3159	0.446097	448.893
yhfK	2103	1579	16.3202	0.485544	390.494
purMN	1676	1205	16.3678	0.551752	246.584
hemCDXY	4081	1763	16.3865	0.452196	819.825
nudC-hemE-nfi	2559	1854	16.3908	0.449484	475.327
yejABEF	5526	1076	16.4157	0.741776	1112.59
yrfF	2136	1588	16.4185	0.492723	394.2
ygeV	1779	1373	16.5027	0.508391	291.591
gss	1860	1430	16.5289	0.505989	303.176
sgrST-setA	1433	27	16.5416	13.9633	0.203737
yeaJ	1491	877	16.566	0.661648	174.528
zntA	2199	1617	16.5932	0.460204	379.666
polA	2787	1789	16.599	0.482686	603.947
metE	2262	1776	16.6739	0.458986	401.773
tktA	1992	1405	16.7521	0.552112	587.795
bamB-der	2769	1211	16.8048	0.806406	969.392
fadBA	3363	1783	16.9156	0.54421	536.945
plsB	2424	1876	16.991	0.454878	434.208
relA-mazEF	2896	1325	17.1015	0.751041	856.776
recN	1662	1257	17.2327	0.562136	271.866
sfsA-dksA	1338	56	17.2724	3.60303	23.9134
zwf	1476	921	17.298	0.655704	192.274
uxuAB	2726	2010	17.3008	0.468509	750.531
rtn	1557	1075	17.3023	0.616925	214.136
fadIJ	3455	1137	17.3101	1.01037	896.101
accBC	1831	1554	17.3404	0.469865	710.777
yhjG	2076	1649	17.3475	0.508539	469.91
mdtM-yjiN	2554	2016	17.3569	0.447815	474.166
pykA	1443	923	17.5314	0.620879	1101.19
priA	2199	1826	17.5385	0.477458	406.72
malS	2031	1678	17.5455	0.497605	370.353
rimO	1326	394	17.5614	1.12885	45.3598
ivbL-ilvBN	2187	1720	17.6551	0.517139	595.838
ytfQRT-yjfF	4617	1964	17.7216	0.437128	1305.18
katG	2181	1832	17.7493	0.477902	451.077
tig	1299	198	17.7564	2.40938	110.113
csrD	1941	1552	17.7771	0.536153	467.758
uvrD	2163	1766	17.8299	0.504874	517.976
adiA	2268	1912	17.8414	0.474639	433.183
ydiU	1437	840	17.9428	0.724861	156.456
ycbB	1848	438	18.0243	1.54845	295.167
ydcR	1407	693	18.0295	0.81871	124.37
yhjK	1950	1654	18.3659	0.528642	406.034
rep	2022	1752	18.5263	0.517919	433.876
malK-lamB-malM	3691	1873	18.5359	0.533271	2859.42
pps	2379	836	18.5946	1.1503	530.638
puuP	1386	619	18.6237	0.974944	87.1804
rsmE-gshB	1695	1412	18.6968	0.581273	313.185
fdhF	2148	1901	18.9544	0.507951	476.93
psd-yjeP	4314	1934	18.9655	0.650636	1442.06
csdAE	1649	1338	19.1146	0.60898	286.277
rsmF	1440	911	19.2537	0.755605	239.875
smtA-mukFEB	7250	437	19.4536	0.537817	688.124
narU	1389	712	19.4561	0.867278	126.166
amn	1455	983	19.4883	0.721864	231.478
melAB	2880	1914	19.5624	0.445419	725.098
lptFG	2183	1984	19.6266	0.515576	463.662
malT	2706	1597	19.6672	0.755626	1015.72
sad	1389	735	19.7201	0.854769	131.214
cysPUWAM	4857	1179	19.8588	0.805249	872.958
ggt	1743	1609	19.8725	0.574363	353.551
murB-birA	1991	1845	19.926	0.536667	404.616
copA	2505	232	20.0656	3.17659	164.256
gmr	1986	613	20.0969	2.05507	538.333
yhgE	1725	1589	20.1514	0.587006	344.872
kup	1869	1741	20.1651	0.565491	374.564
mdoB	2292	2028	20.2042	0.554112	886.232
pykF	1413	824	20.2415	0.815081	155.487
brnQ-proY	2769	185	20.7716	4.16458	153.812
lysP	1470	1061	20.8342	0.749638	208.099
pldB-yigL	1831	1775	20.8568	0.567364	416.268
hslVU	1872	1824	20.8965	0.568604	496.429
ade	1767	1718	20.9107	0.585641	374.599
yqeB	1626	1379	20.9165	0.675036	283.902
tilS	1299	80	21.0305	15.6966	42.8149
mfd	3447	522	21.067	2.64658	540.509
recQ	1830	1772	21.3785	0.595285	393.937
yeiQ	1467	1072	21.4578	0.780155	213.496
serS	1293	424	21.618	1.1702	84.2951
nagE	1947	322	21.6357	4.85882	279.265
cpdB	1944	1955	21.7014	0.570748	490.259
typA	1824	1796	21.8524	0.604253	389.537
ygiS	1608	1447	21.9524	0.680614	323.103
puuDR	1349	621	22.0765	1.03935	122.091
eptB	1692	1663	22.0978	0.631994	360.701
ybhC	1284	361	22.1671	1.47733	64.1523
yicH	1710	1708	22.1675	0.627226	383.667
sbcB	1428	1003	22.3605	0.818197	200.998
yciK-btuR	1346	603	22.4084	1.09183	96.1061
gshA	1557	1297	22.4156	0.779144	920.469
norR	1515	1303	22.4216	0.720185	274.51
artPIQM	2869	410	22.4736	1.82573	534.483
ydjN	1392	853	22.5757	0.899362	167.255
malZ	1818	186	22.7295	9.06521	148.065
slt	1938	2041	23.1435	0.598505	483.623
treF	1650	1644	23.2847	0.668031	358.901
ycdXY	1316	489	23.3839	1.3177	66.483
yijP	1734	1837	23.7273	0.660281	456.907
yfiPQ	3391	1244	24.0092	1.29568	1110.11
yjjUV	1850	2038	24.1607	0.628203	457.347
mdtK	1374	818	24.1728	0.99025	151.752
pck	1623	1590	24.2412	0.71641	453.7
garD	1572	1505	24.2895	0.74135	311.087
mtlADR	3879	1690	24.5753	1.07371	1282.99
ndh	1305	518	24.713	1.27548	83.2061
ybiU	1266	388	24.7977	1.50757	59.3808
aer	1521	1476	25.2379	0.768512	322.726
proBA	2369	113	25.3147	6.03697	69.7414
gnd	1407	1011	25.5966	0.944155	200.577
yacC-speED	2130	45	25.6576	8.24918	20.2217
hrpA	3846	671	25.688	2.87478	550.057
entS	1251	284	25.993	1.9583	29.623
fadE	2445	100	26.0462	12.8856	43.3389
oppABCDF	5587	594	26.0519	1.07787	638.021
yecDE	1382	930	26.2033	1.00737	177.787
pgi	1650	1869	26.4517	0.709125	429.151
ydcJ	1344	680	26.5462	1.21258	114.652
gltA	1284	338	26.5472	2.13702	422.472
yjcE	1650	1896	26.588	0.70933	415.851
ydbK	3525	656	26.6598	2.36953	517.924
yjbB	1632	1864	27.152	0.727103	412.637
mscM	1248	277	27.2151	2.08454	25.9505
sdaA	1365	898	27.3179	1.05615	177.397
glrK	1428	1230	27.3847	0.912259	259.94
aldB	1539	1684	27.6021	0.770674	564.096
eptA	1644	1909	27.8645	0.753629	552.761
yjjK	1668	2040	27.8686	0.716708	451.674
tsr	1656	2024	27.9873	0.722914	461.262
glpD	1506	1598	28.0636	0.811938	347.156
yifB	1551	1747	28.3739	0.792833	380.629
aidB	1626	1941	28.4707	0.748718	438.115
gltX	1416	1168	28.5898	0.987333	294.745
bglA	1440	1393	28.7394	0.892565	293.585
yjcC	1587	1893	29.4059	0.790543	422.577
def-fmt	1472	1563	29.4763	0.845804	387.432
rpoBC	8329	1849	29.8139	0.916555	1032.7
pitA	1500	1629	29.842	0.869055	367.73
yhjJ	1497	1652	30.3723	0.867511	380.148
yibIH	1502	1689	30.4266	0.861124	366.253
betT	2034	143	30.8157	19.422	101.503
ygbLM	1420	1312	30.9651	1.00526	277.038
tldD	1446	1549	31.267	0.922767	337.008
dtpB	1470	1632	31.5044	0.901903	443.789
yddW	1320	721	31.7135	1.41048	124.975
prfC	1590	2035	31.7257	0.833546	447.024
rfaE	1434	1466	32.6042	1.02473	293.214
lysU	1518	1918	32.6573	0.861216	433.586
ilvC	1476	1749	32.6898	0.902446	385.911
polB	2352	22	32.8534	24.2245	5.64585
dacB	1434	1527	32.8998	0.988537	320.085
ubiD	1494	1781	32.9222	0.904389	394.361
gpp	1485	1753	33.2837	0.937144	376.613
gdhA	1344	864	33.4196	1.35939	157.922
proP	1503	1908	33.981	0.901346	427.748
holD-rimI-yjjG	1521	2034	34.4082	0.886189	487.278
dgt	1518	64	34.9041	24.2235	26.3859
pepA	1512	1983	34.9167	0.920432	525.733
yegD	1353	1019	34.9628	1.29711	196.093
yegQ	1362	1026	35.0192	1.38581	182.643
exuT	1419	1492	35.077	1.05399	341.742
rhoL-rho	1446	1756	35.1457	0.970094	399.581
plaP	1359	1005	35.208	1.44849	166.271
rne	3186	511	35.2315	4.15629	419.151
ybdR	1239	293	35.2915	2.62728	27.9736
yjgR	1503	1985	35.3996	0.928223	473.251
ftsP	1413	1444	35.5769	1.09624	327.879
yphG	3282	1226	35.8807	4.18693	3299.55
mdlAB	3547	208	36.1374	15.6433	164.804
galP	1395	1409	36.9041	1.13939	303.542
yqjCDEK	1408	1495	36.9792	1.09674	333.518
ddpXABCDF	5965	720	38.0422	5.5618	1552
fecIR	1472	1999	38.539	1.01276	437.418
ykgEFG	2846	141	38.7719	30.6309	85.0835
rmuC	1428	1779	39.1743	1.0786	390.938
ffh	1362	1252	39.4398	1.303	258.633
agp	1242	476	39.8821	1.81465	116.766
ygdH	1365	1331	39.9359	1.26301	327.394
yebA	1323	925	40.1798	1.57542	192.107
ynjE	1308	862	40.2103	1.6336	250.383
rpsF-priB-rpsR-rplI	1440	1947	40.265	1.06561	702.463
aspA	1437	1923	40.3524	1.0597	424.508
ygjG	1380	1477	41.0352	1.22506	321.942
pssA	1356	1245	41.7745	1.40539	297.185
icd	1251	530	42.2183	2.02161	143.255
hemL	1281	61	42.4637	17.5378	3.27002
tolC-ygiABC	3467	1455	42.933	2.9184	1855
trkA	1377	1565	45.5193	1.37091	341.64
shiA	1317	982	45.5531	1.79323	180.286
dnaB	1416	1885	45.6042	1.23433	412.643
fadL	1347	1139	47.1651	1.92991	175.251
ychO	1254	581	48.4914	2.47023	89.6037
yeeED	1300	1004	48.627	1.75655	248.465
sbmA-yaiW	2328	170	48.9749	40.0603	137.288
kch	1254	596	48.9825	2.48234	90.5701
srmB	1335	1237	49.5494	1.66697	246.938
yifK	1386	1758	49.7325	1.46358	352.383
cycA	1413	1950	50.7237	1.43123	377.893
ubiCA	1383	1875	52.151	1.40571	412.14
mnmE	1365	1732	52.3686	1.48019	368.672
hemN	1374	1794	53.2568	1.48949	380.22
cmr	1233	399	53.7138	3.48201	47.7156
argA	1332	1343	54.4255	1.75878	271.505
gor	1353	1635	55.0562	1.59238	359.308
mpl	1374	1966	56.9481	1.49743	433.785
argG	1344	1522	57.3871	1.73391	316.104
ydhQ	1257	819	58.3734	2.42519	167.629
mlaFEDCB	3103	1533	58.4531	6.67347	2459.99
uvrB	2022	365	59.3824	22.5795	322.757
pheLA	1307	1249	59.6278	2.01442	249.355
yieEF	1350	1734	59.9412	1.66027	390.179
ynfM	1254	781	61.994	2.7143	137.229
fsr	1221	228	63.3759	6.63937	57.9613
ppiB-lpxH	1220	246	63.4795	5.51405	204.611
lysC	1350	1868	64.9997	1.76621	403.55
pmbA	1353	1968	65.4114	1.717	438.504
rlmD	1302	1326	65.5437	2.13388	274.083
nagC	1221	320	67.3722	4.72382	46.3851
pepB	1284	1218	67.6932	2.24575	334.007
folX-yfcH	1277	1128	68.2272	2.38836	234.406
