# Supplementary material for: Genome-wide study of mRNA degradation and transcript elongation in Escherichia coli
Source: Mol Syst Biol. 2015 Jan 12;11(1):781. doi: 10.15252/msb.20145794 (PMC4332155; doi:10.15252/msb.20145794)
Supplement: Supplementary file 14 [file msb0011-0781-sd14.csv]

Operon	Length (nt)	ID	Bin #	Lifetime	Lifetime_err	Elongation Rate (nt/s)	Elongation Rate err	Synthesis time	SynT/LT
thrLABC	4831	1	0	1.80595	0.0433321	4	0.0138094	20.12916667	11.14602656
mraW-ftsLI-murEF-mraY-murD-ftsW-murGC-ddlB-ftsQAZ-lpxC	17381	32	0	1.40056	0.0518953	27.0963	0.255428	10.69088153	7.633290637
mraZW-ftsLI-murEF-mraY-murD-ftsW-murGC-ddlB-ftsQAZ-lpxC	17841	31	0	1.62128	0.042865	27.23	0.262575	10.91994124	6.735382686
rfe-wzzE-rffEDGHCA-wzxE-rffT-wzyE-rffM	12781	1757	0	1.70971	0.0448409	20.1445	0.189334	10.57443305	6.184927885
pqiAB	2899	449	0	1.64567	0.140454	7.65812	0.341793	6.309207308	3.833822885
rcsC	2802	1094	0	0.833934	0.0785958	14.9866	0.531047	3.116117065	3.736647102
smtA-mukFEB	7250	437	0	1.663	0.0779142	20.5727	0.453387	5.873479579	3.531857835
flgBCDEFGHIJ	7295	509	0	1.97403	0.0305234	17.8746	0.203363	6.802017015	3.445751592
mfd	3447	522	0	1.18931	0.0854087	15.1886	0.790511	3.782442095	3.180366847
hflD-purB	2016	528	0	1.41331	0.0629217	8.22446	0.377615	4.085374602	2.89064296
rstAB	2034	787	0	0.77986	0.0351244	15.2093	0.633953	2.228899423	2.858076351
hybOABCDEFG	6546	1432	0	2.04594	0.0842086	19.6366	0.409465	5.555951641	2.715598523
malK-lamB-malM	3691	1873	0	1.14973	0.0388777	20.6248	0.521307	2.982655185	2.594222283
dinG	2151	371	0	1.41902	0.129212	9.99611	0.806905	3.586395108	2.527374602
moeAB	1985	391	0	1.802	0.203196	7.40601	0.455774	4.467092717	2.478963772
lldPRD	3619	1693	0	1.42851	0.0712098	18.7575	0.493456	3.215602648	2.251018647
ampG	1476	195	0	1.46895	0.0615291	7.51374	0.71171	3.274002028	2.228804267
flhBAE	3612	937	0	0.959291	0.0635851	28.2338	1.3159	2.132196162	2.22267921
rlmL-uup	4028	448	0	1.46767	0.0563237	20.8309	0.832486	3.22277642	2.195845401
ycbZ	1761	453	0	1.44122	0.0580042	9.73396	0.524303	3.015216829	2.092128078
lolA-rarA	1969	423	0	1.79621	0.0933091	8.79827	0.492935	3.729899931	2.076538896
rppH-ptsP	2790	1344	0	1.01152	0.0377718	22.4183	0.825525	2.074198311	2.050575679
proVWX	3310	1291	0	1.57179	0.0444567	17.3749	0.588724	3.175078226	2.020039716
mgtA	2891	1972	0	1.04335	0.0401742	24.1818	0.603756	1.992545358	1.909757376
lolCDE	3138	524	0	1.18465	0.075206	23.182	1.42018	2.256060737	1.904411207
mntR-ybiR	1583	385	0	1.36067	0.0753818	10.2036	0.641731	2.585688711	1.900305519
yifL-dapF-yigA-xerC-yigB	3378	1765	0	1.47947	0.0461146	20.1037	0.535053	2.800479514	1.892893748
ygfB-pepP-ubiH-visC	4330	1395	0	1.71767	0.0541034	22.4252	0.786961	3.218105821	1.873529736
rpoBC	8329	1849	0	3.92475	0.120851	19.0633	0.197529	7.281880192	1.855374277
yajR	1365	194	0	1.14128	0.0705262	10.7579	1.06389	2.114724993	1.852941428
yafDE	1428	89	0	1.96478	0.110635	6.57447	1.24994	3.620063671	1.842477871
cyaA	2547	1764	0	0.923194	0.0358969	25.2205	0.7008	1.683154577	1.823186217
mrcA	2553	1586	0	1.00687	0.0787956	23.4103	0.740285	1.817576024	1.805174476
relA-mazEF	2896	1325	0	1.63265	0.0498575	16.6235	0.524977	2.903520117	1.778409406
ppk-ppx	3613	1206	0	2.27054	0.117072	15.0254	0.494954	4.007658143	1.765068285
topA	2598	606	0	2.1192	0.044757	11.7232	0.443076	3.693530777	1.742889192
cvrA	1737	562	0	1.40582	0.127554	11.9873	0.652248	2.415055934	1.717898404
bamB-der	2769	1211	0	1.93476	0.0479804	14.0654	0.351469	3.281101142	1.695869845
yncD	2103	701	0	1.66524	0.0611107	12.5622	0.462179	2.790116381	1.67550406
ushA	1653	229	0	2.94172	0.267525	5.59934	0.464435	4.920222741	1.672566641
yheSTU	3148	1575	0	1.60331	0.0843988	19.7698	0.589248	2.653879486	1.65525038
ybaL	1677	227	0	1.3113	0.0981128	13.0156	1.65149	2.147423092	1.637629141
thiI	1449	192	0	1.7316	0.0594507	8.61004	0.761902	2.804865018	1.619811168
clcA	1422	62	0	1.27011	0.109906	11.6448	4.79878	2.035243199	1.602414908
flgK	2609	510	0	3.9149	1.28951	7.01856	0.381729	6.195477895	1.582537969
ybjL	1686	404	0	1.88351	0.179917	9.4846	0.598029	2.962697425	1.572966125
murJ	1536	508	0	1.15436	0.0838601	14.1259	0.807425	1.812273908	1.569938241
parC	2259	1446	0	1.15981	0.0767105	21.2118	0.647557	1.774955449	1.530384674
hemCDXY	4081	1763	0	2.07662	0.0669915	21.8598	0.607312	3.111495378	1.498346052
oppABCDF	5587	594	0	4.85562	0.228538	13.0693	0.51101	7.124839637	1.467338803
mlaFEDCB	3103	1533	0	2.23649	0.0519161	15.7666	0.372603	3.280140719	1.466646718
yrfF	2136	1588	0	1.01796	0.0788059	24.5197	0.727589	1.451893783	1.426277833
metH	3684	1863	0	2.05931	0.0534595	21.3013	0.547683	2.882453184	1.399717956
uvrB	2022	365	0	3.69821	0.460297	6.57425	0.424448	5.126060007	1.386092192
ftsK	3990	422	0	1.71769	0.0793155	28.0273	1.6755	2.372686631	1.381324122
hepA	2907	21	0	1.90688	0.0572157	18.5008	1.47609	2.618805673	1.373345818
asnB	1665	319	0	2.77985	0.222619	7.31169	0.504623	3.795292196	1.365286687
proBA	2369	113	0	1.43161	0.0526684	20.7168	2.86793	1.905860622	1.331270822
betT	2034	143	0	1.91762	0.160931	13.3798	3.39797	2.533670159	1.321257684
dadAX	2379	561	0	2.32829	0.103556	12.8953	0.758536	3.074763674	1.320610265
adhE	2676	592	0	3.20312	0.133276	10.6173	0.580604	4.200691325	1.311437387
purEK	1574	245	0	2.73532	0.167255	7.31704	0.623009	3.585238475	1.310719943
sppA	1857	866	0	1.46448	0.102053	16.1961	0.658748	1.910953872	1.304868535
mdoGH	4072	493	0	2.41315	0.0781726	22.2159	1.17474	3.05486911	1.26592591
pepN	2613	444	0	2.80424	0.0976653	12.3929	0.969522	3.514108885	1.253141274
prlC-yhiQ	2803	1633	0	1.78189	0.0840403	21.1817	0.632051	2.205520174	1.237742046
gmr	1986	613	0	2.37232	0.105055	11.3207	0.5502	2.923847465	1.232484431
argCBH	3223	1840	0	2.07342	0.0429691	21.4389	0.498412	2.505570093	1.208423808
ydcP	1962	690	0	2.3231	0.129142	11.654	0.520768	2.805903552	1.207827279
ybgC-tolQRA	2856	343	0	1.39495	0.0448516	28.3301	2.07862	1.68019174	1.204481694
rnb	1935	614	0	1.50466	0.0442523	18.5488	1.18267	1.738656948	1.155514833
glnS	1665	323	0	2.7322	0.0639895	8.7973	0.573668	3.154376911	1.154519036
mdoB	2292	2028	0	1.16648	0.0673741	28.5522	0.72577	1.337900407	1.14695529
pabC-yceG-tmk-holB-ycfH	4275	514	0	5.34906	0.38714	11.851	0.533351	6.012150873	1.123964
ubiE-yigP-ubiB	3012	1780	0	1.91924	0.0586964	23.37	0.654	2.148053059	1.11922066
treBC	3127	1970	0	2.11771	0.0457078	22.2726	0.521924	2.339945344	1.104941349
bglX	2298	1045	0	2.3029	0.109179	15.0844	0.554775	2.539046962	1.102543299
putA	3963	480	0	3.02903	0.200345	20.2914	2.32726	3.255073578	1.074625731
ybiT	1593	387	0	2.54877	0.107817	9.85834	0.533248	2.69315118	1.056647394
dnaX	1932	222	0	2.0781	0.0846984	14.798	1.37166	2.175969726	1.047095773
ycaO	1761	432	0	3.27378	0.145428	8.59198	0.482469	3.415976294	1.043434896
yoaA	1911	893	0	1.97047	0.147522	15.6164	0.607023	2.039522553	1.035043697
yhfK	2103	1579	0	1.37454	0.0649334	24.6534	0.735286	1.421710596	1.034317369
pepQ-yigZ-trkH-hemG	3993	1784	0	2.89978	0.081502	22.2053	0.635488	2.99703224	1.033537799
frmRAB	2347	161	0	12.4683	1.47537	3.04517	0.328989	12.8454788	1.03025102
nhaB	1542	558	0	1.76911	0.0591578	14.1328	0.705734	1.818464848	1.027898123
pheP	1377	276	0	1.95948	0.0945179	11.526	0.804969	1.991150442	1.016162677
yejLM	2008	1083	0	1.8966	0.0426554	17.5058	0.590351	1.911747345	1.007986578
yihXY-dtd-yiiD	2886	1804	0	2.22726	0.152992	21.9669	0.605081	2.189658076	0.983117407
recQ	1830	1772	0	0.97118	0.0457789	32.1979	0.893474	0.947266747	0.975377116
gyrA	2628	1097	0	3.33964	0.132241	13.5481	0.436491	3.23292565	0.968046152
nudF-yqiB-cpdA-yqiA-parE	4407	1454	0	4.12081	0.334039	18.7141	0.520583	3.924848109	0.952445784
pldB-yigL	1831	1775	0	1.01307	0.0554126	31.647	0.872556	0.964283081	0.9518425
degP	1425	65	0	2.31541	0.138636	10.8286	4.24783	2.193265981	0.947247347
guaBA	3113	1210	0	3.16171	0.104396	17.3876	0.540743	2.983927243	0.943770062
rep	2022	1752	0	1.29887	0.132328	27.5186	0.766938	1.224626253	0.94283974
hinT-ycfL-lpoB-thiK-nagZ-ycfP	3801	517	0	7.58775	0.433633	8.88289	0.42415	7.131687998	0.939894962
mppA	1614	630	0	2.01566	0.142348	14.2542	0.661813	1.887163082	0.936250698
pabB-nudL	1944	897	0	2.31136	0.185572	15.0581	0.581898	2.151665881	0.930909024
sdaCB	2715	1332	0	2.59704	0.0527878	18.723	0.560389	2.416813545	0.930603127
polA	2787	1789	0	2.25337	0.096434	22.1971	0.600058	2.092615702	0.928660496
alaS	2631	1300	0	2.58779	0.0378033	18.6512	0.55953	2.35105516	0.908518527
ansA-pncA	1669	867	0	1.69818	0.0791585	18.3025	0.738831	1.519828803	0.894975093
malZ	1818	186	0	4.51826	0.46762	7.83233	1.19783	3.868580614	0.85621027
ydiU	1437	840	0	1.11738	0.0563793	25.4613	1.02389	0.940643251	0.841829325
fadD-sroD	1730	892	0	2.02518	0.116448	16.9648	0.658582	1.699597598	0.839232857
yecN-cmoAB	2148	931	0	2.93331	0.171879	14.694	0.564931	2.436368586	0.830586807
tilS	1299	80	0	2.71776	0.31149	9.6185	2.2187	2.250870718	0.828208053
lptFG	2183	1984	0	1.60131	0.103233	28.9364	0.752001	1.257355211	0.785204121
nagE	1947	322	0	7.89873	0.943356	5.29109	0.339355	6.132951811	0.776447835
yojI	1644	1090	0	1.46321	0.10992	24.3355	0.863054	1.125927143	0.769491149
folP-glmM	2179	1524	0	2.0985	0.14312	22.9973	0.700116	1.579170888	0.752523654
mdoD	1656	681	0	2.48361	0.13601	14.7846	0.669595	1.866807354	0.751650764
yhgF	2322	1593	0	2.39141	0.0795046	21.6315	0.611745	1.789057624	0.748118317
emrRAB	3385	1294	0	4.57224	0.280223	16.5034	0.580146	3.418487504	0.747661432
yhbE-obgE	2154	1528	0	2.17027	0.0589045	22.6643	0.666621	1.583988916	0.729857998
plsB	2424	1876	0	2.21707	0.088319	25.159	0.66399	1.605787193	0.724283488
ydbK	3525	656	0	9.08989	0.820456	9.00314	0.444023	6.525501103	0.717885596
yfgCD	1844	1202	0	2.07629	0.159832	20.686	0.669865	1.485706919	0.715558481
znuCB	1538	927	0	1.59456	0.107152	22.4726	0.868144	1.140648315	0.715337344
gsk	1305	226	0	1.63207	0.0681964	18.6812	1.55732	1.164272102	0.713371426
cydAB	2724	342	0	7.52864	0.481393	8.58004	0.841698	5.291350623	0.702829545
tolC-ygiABC	3467	1455	0	2.96907	0.0592786	27.7082	1.01689	2.085423569	0.702382756
rimO	1326	394	0	1.22724	0.0291372	25.7669	1.48145	0.857689516	0.698876761
degQS	2525	1543	0	2.92553	0.237752	20.6203	0.60494	2.040869111	0.697606626
metG	2034	1037	0	3.06432	0.0820066	15.9857	0.567578	2.120645327	0.692044345
ygiQ	2220	1443	0	2.67322	0.0860789	20.0095	0.582289	1.849121667	0.691720722
yicH	1710	1708	0	1.28085	0.0963935	33.2855	0.940546	0.856228688	0.668484747
asmA	1854	1016	0	2.53922	0.0921096	18.5169	0.679513	1.668745848	0.657188368
yhdT-panF-prmA	2577	1555	0	3.24098	0.244976	20.1852	0.583224	2.127796603	0.656528767
ppiD	1872	201	0	2.71202	0.0523102	17.633	1.7591	1.76940963	0.652432368
rpsMKD-rpoA-rplQ	2856	1566	0	4.33734	0.0298138	16.911	0.306084	2.814735971	0.648954422
proS	1719	84	0	3.04898	0.0850197	14.7598	1.91682	1.941083213	0.636633632
rhlE	1365	369	0	2.00932	0.0779374	17.9619	1.1532	1.266569795	0.630347478
ppc	2652	1838	0	2.91874	0.0738341	24.1103	0.657557	1.833241395	0.628093422
kefA	3363	219	0	1.37945	0.0761137	64.8426	14.8936	0.864400872	0.626627186
argS	1734	935	0	2.6221	0.0914669	17.9212	0.683988	1.612615227	0.615009049
aspS	1773	929	0	2.87115	0.0720003	16.8677	0.627778	1.751868957	0.610162812
metBL	3596	1830	0	4.63665	0.508382	21.2625	0.582	2.818734078	0.607924704
miaB	1425	317	0	3.64967	0.130092	10.738	0.721313	2.21177128	0.606019525
rpoZ-spoT-trmH-recG	5186	1705	0	4.26699	0.0690133	33.7413	1.02829	2.56164799	0.600340753
brnQ-proY	2769	185	0	2.60335	0.11223	29.5286	4.90012	1.56289157	0.600338629
htpG	1875	224	0	2.11321	0.0737378	24.9066	4.33067	1.254687513	0.593735366
tolB-pal-ybgF	2650	344	0	2.69714	0.0680447	27.8328	4.32173	1.586856754	0.588347937
malEFG	3794	1872	0	5.32693	0.22417	20.8899	0.550176	3.026981141	0.568241209
rplNXE-rpsNH-rplFR-rpsE-rpmD-rplO-secY-rpmJ	5532	1567	0	5.25016	0.0331503	31.2848	0.207446	2.947118089	0.561338719
yobA-yebZY	1605	915	0	2.33382	0.0716471	20.5822	0.782988	1.299666702	0.556883865
nudC-hemE-nfi	2559	1854	0	3.21688	0.201318	24.2544	0.649085	1.758443829	0.546630222
kup	1869	1741	0	1.90788	0.108019	30.0364	0.830773	1.037075016	0.543574552
acnA	2676	609	0	10.3306	1.50492	8.16142	0.401267	5.464735303	0.528985277
dacB	1434	1527	0	1.00802	0.058104	46.3184	1.37184	0.515993644	0.5118883
murB-birA	1991	1845	0	2.20262	0.0788798	30.0282	0.815468	1.105072343	0.501708122
sbcB	1428	1003	0	1.50772	0.158049	31.8515	1.17342	0.747217556	0.495594379
gyrB	2415	1730	0	3.4086	0.0689075	23.9702	0.675608	1.679168301	0.492626973
efeOB	2405	483	0	4.02212	0.133802	20.3797	1.93397	1.966826466	0.489002433
yegH	1584	1015	0	2.3186	0.142746	23.5487	0.862226	1.121080994	0.483516343
lexA-dinF	2007	1878	0	2.30596	0.0496403	30.0388	0.808905	1.113559796	0.482905079
cysS	1386	247	0	4.18172	0.213823	11.5079	0.976719	2.007316713	0.480021788
aroF-tyrA	2203	1250	0	4.40176	0.313619	17.7776	0.575974	2.065333153	0.469206216
artPIQM	2869	410	0	2.13612	0.0614697	48.9691	7.7545	0.976466112	0.457121375
lysP	1470	1061	0	1.84356	0.0616229	29.5181	1.06488	0.829999221	0.450215464
rluD-yfiH	1709	1246	0	2.63915	0.0904524	24.404	0.806612	1.167158389	0.442247841
csdAE	1649	1338	0	2.18965	0.124647	28.5849	0.901892	0.961463337	0.43909453
upp-uraA	2002	1204	0	3.95506	0.100511	19.3886	0.65391	1.720942547	0.435124258
gpp	1485	1753	0	1.22875	0.0340838	46.934	1.3195	0.527336259	0.429164809
yaeQJ-nlpE	1689	82	0	3.00963	0.16913	21.8122	9.33835	1.290562162	0.428810904
ydgA	1509	790	0	2.92105	0.124505	20.1426	0.850068	1.2485975	0.427448178
yeiR-lpxT	1739	1073	0	3.48089	0.256029	19.7086	0.686759	1.47059321	0.422476209
pykF	1413	824	0	1.87291	0.0592323	30.0368	1.25371	0.784038246	0.418620354
eptA	1644	1909	0	1.61845	0.0244967	40.8532	1.05312	0.670694095	0.414405199
rne	3186	511	0	2.19071	0.0567807	58.8755	11.3359	0.901903169	0.411694459
rsmF	1440	911	0	2.16452	0.13084	26.9896	1.03903	0.889231408	0.410821525
tppB	1503	799	0	2.97901	0.124136	20.6039	0.8569	1.215789244	0.408118551
pepD	1458	108	0	8.59996	0.403133	6.94139	1.33911	3.500739765	0.407064657
dcp	2046	748	0	7.29434	1.28075	11.5294	0.493656	2.957656079	0.405472747
putP	1509	481	0	5.183	0.315344	12.3354	0.66882	2.038847544	0.39337209
manXYZ	2699	901	0	10.3421	2.11637	11.3753	0.442433	3.954474461	0.382366682
uvrD	2163	1766	0	3.75501	0.201007	25.8243	0.709086	1.395972011	0.371762528
frsA	1245	110	0	2.74464	0.24888	20.6333	2.7773	1.005655906	0.366407218
maeA	1698	718	0	5.48717	0.214419	14.2347	0.622855	1.988099503	0.362317826
maeB	2280	1191	0	6.32111	0.483803	16.7412	0.564032	2.269849234	0.359090292
pps	2379	836	0	9.86709	0.440144	11.3649	0.454718	3.488812044	0.353580645
holD-rimI-yjjG	1521	2034	0	1.4882	0.067976	49.1977	1.26195	0.51526799	0.346235714
pgi	1650	1869	0	1.99419	0.0456879	39.8648	1.06801	0.689831631	0.345920715
ndh	1305	518	0	1.63353	0.0464042	38.5454	1.96545	0.564269666	0.345429632
yijP	1734	1837	0	2.56998	0.0485103	33.7975	0.890639	0.855092832	0.332723536
mltD	1359	90	0	1.67403	0.0316768	40.7389	16.3953	0.555979666	0.332120491
secMA-mutT	3729	34	0	7.33191	0.663664	25.529	1.73407	2.434486271	0.332039846
rsmE-gshB	1695	1412	0	3.13293	0.19559	27.6255	0.847463	1.022605926	0.326405609
tldD	1446	1549	0	1.61906	0.174375	46.5864	1.44578	0.517318359	0.31951772
purMN	1676	1205	0	3.58719	0.21209	24.546	0.819835	1.137999402	0.31723979
proP	1503	1908	0	1.68799	0.0608801	47.3904	1.24035	0.528588068	0.313146445
puuA	1419	620	0	3.69075	0.31577	20.7464	0.970406	1.139956812	0.308868607
ompR-envZ	2069	1591	0	4.75521	0.182676	24.1266	0.6995	1.429266176	0.300568466
mqo	1647	1089	0	3.76292	0.0665648	24.3617	0.881201	1.126768657	0.299439971
ybhC	1284	361	0	1.9219	0.0534101	37.2471	2.44504	0.574541374	0.298944468
hslVU	1872	1824	0	3.35856	0.0852288	31.5782	0.863523	0.988023383	0.294180656
yhjJ	1497	1652	0	1.98474	0.102126	42.8953	1.22701	0.581648805	0.293060454
ydjN	1392	853	0	2.43489	0.142635	32.5398	1.30111	0.712973036	0.292815296
dnaB	1416	1885	0	1.28068	0.0582298	64.1678	1.72639	0.367785712	0.287180023
clpA	2277	416	0	19.7338	3.37765	6.75729	0.402255	5.616156773	0.284595809
puuDR	1349	621	0	2.32398	0.179828	34.2618	1.61036	0.656221603	0.282369729
def-fmt	1472	1563	0	2.03606	0.034716	43.1415	1.28279	0.56867131	0.279299878
ubiD	1494	1781	0	1.94188	0.0615858	46.3061	1.2656	0.537726131	0.276910072
ilvC	1476	1749	0	1.9351	0.0423775	46.1257	1.26899	0.53332524	0.275606036
eptB	1692	1663	0	3.11558	0.285482	33.3228	0.952358	0.846267421	0.271624359
gshA	1557	1297	0	3.24326	0.10267	30.8654	1.00273	0.840747244	0.259229061
cpdB	1944	1955	0	3.90413	0.29556	32.6077	0.858161	0.993630339	0.254507493
zwf	1476	921	0	3.96499	0.222701	25.185	0.984348	0.976771888	0.246349143
mdtK	1374	818	0	2.76013	0.335554	34.1533	1.3899	0.670506218	0.242925593
gltA	1284	338	0	2.66173	0.0482142	33.5228	2.13261	0.638371496	0.239833303
metE	2262	1776	0	6.43717	0.492999	24.905	0.68162	1.513752259	0.235158037
ftsP	1413	1444	0	1.96689	0.0754389	50.9301	1.57438	0.462398464	0.235091166
typA	1824	1796	0	4.07422	0.0934364	32.1077	0.861856	0.946813381	0.232391324
ptsG	1434	515	0	6.48773	0.451531	16.0522	0.828566	1.488892488	0.229493596
rpsJ-rplCDWB-rpsS-rplV-rpsC-rplP-rpmC-rpsQ	4957	1568	0	13.554	0.209311	27.8336	0.698992	2.968235035	0.218993289
tktA	1992	1405	0	6.58547	0.240877	23.3263	0.740354	1.423286162	0.216125221
tig	1299	198	0	3.77072	0.0691983	26.7784	3.25136	0.808487438	0.214411953
prfC	1590	2035	0	2.66994	0.0849037	46.7455	1.20356	0.566899488	0.212326677
ffh	1362	1252	0	1.856	0.0532741	57.9818	1.92156	0.391502161	0.210938664
pitA	1500	1629	0	2.87584	0.0994289	41.6468	1.19784	0.600286216	0.208734219
yjjK	1668	2040	0	3.39149	0.0806086	42.206	1.0858	0.658674122	0.194213789
yebA	1323	925	0	1.83756	0.0931441	62.6261	2.41968	0.352089624	0.191607144
yjbB	1632	1864	0	3.44426	0.334926	41.2658	1.11036	0.659141468	0.1913739
serS	1293	424	0	3.04144	0.0820789	37.3716	2.22124	0.576641086	0.18959476
gltX	1416	1168	0	3.05563	0.0809357	40.9599	1.42764	0.576173282	0.188561207
ansP	1500	703	0	7.40344	1.12556	17.9104	0.780726	1.395837056	0.188538984
dld	1716	1046	0	7.58793	0.800229	20.412	0.744231	1.401136586	0.184653336
asnS	1401	442	0	7.60736	0.240552	17.1059	0.977352	1.365026102	0.179434929
hemL	1281	61	0	11.3279	0.670214	10.721	4.91641	1.991418711	0.175797695
rseP	1353	75	0	2.46861	0.0893274	52.3126	41.0867	0.431062497	0.174617496
pssA	1356	1245	0	2.13016	0.0753495	61.0361	2.03038	0.370272675	0.173823879
fumA	1647	788	0	9.30631	0.716796	17.098	0.707961	1.60545093	0.172512084
sdaA	1365	898	0	3.31269	0.135142	40.0875	1.57628	0.567508575	0.171313517
gdhA	1344	864	0	2.55308	0.095194	51.6682	2.04597	0.433535521	0.169808827
gss	1860	1430	0	7.42081	0.883784	24.7772	0.758079	1.251150251	0.168600227
trkA	1377	1565	0	2.13053	0.10789	64.3382	1.94922	0.356708767	0.167427244
rfaE	1434	1466	0	3.19124	0.12295	44.9929	1.36464	0.531194922	0.166454081
yegQ	1362	1026	0	3.09441	0.169074	47.512	1.71908	0.477774036	0.154399073
rhoL-rho	1446	1756	0	3.126	0.0276684	50.8176	1.42886	0.474245143	0.151709899
amn	1455	983	0	6.12742	0.623078	27.1175	1.00581	0.894256476	0.145943395
bglA	1440	1393	0	4.11374	0.256908	41.2721	1.29726	0.581506635	0.141357168
pepA	1512	1983	0	3.65284	0.0854539	48.9511	1.27923	0.514799463	0.140931293
ycdXY	1316	489	0	4.70208	0.166135	34.4531	1.83419	0.636614219	0.135389916
accBC	1831	1554	0	8.34921	0.25973	28.0197	0.826312	1.089114682	0.130445238
galP	1395	1409	0	3.36751	0.157551	53.4042	1.66715	0.435359017	0.129282175
pck	1623	1590	0	6.11988	0.2723	35.2154	1.01945	0.768129852	0.125513875
lpdA	1425	41	0	7.86793	0.229061	24.206	6.26046	0.981161695	0.124703918
plaP	1359	1005	0	3.9824	0.0911195	47.469	1.74162	0.477153511	0.119815566
lysU	1518	1918	0	4.50517	0.562114	47.0741	1.26007	0.53745053	0.119296393
pykA	1443	923	0	7.51762	0.663072	26.9363	1.04388	0.892847199	0.118767269
yciK-btuR	1346	603	0	5.57036	0.523263	34.2873	1.63479	0.654275295	0.117456555
katG	2181	1832	0	11.7605	1.89712	26.3849	0.711681	1.377681932	0.117144843
kbl-tdh	2232	1698	0	15.6377	1.49028	24.0766	0.676307	1.545068656	0.098804086
yqjCDEK	1408	1495	0	4.46132	0.46309	53.7538	1.62484	0.436558284	0.097854062
mscM	1248	277	0	5.1003	0.344498	46.6865	3.54872	0.445524938	0.087352693
aspA	1437	1923	0	4.77563	0.268073	57.7245	1.53772	0.414901818	0.086878971
rpsF-priB-rpsR-rplI	1440	1947	0	6.35278	0.0582023	56.2163	1.46429	0.426922441	0.067202459
ygdH	1365	1331	0	7.27408	0.463266	57.2776	1.82997	0.39718843	0.054603253
fadL	1347	1139	0	6.71937	0.33522	64.1777	2.23992	0.349809981	0.052059937
gnd	1407	1011	0	12.8787	5.19213	37.0028	1.36698	0.633735825	0.049208059
yegD	1353	1019	0	10.4166	1.59892	50.7897	1.842	0.443987659	0.042623088
rpsB-tsf	1997	69	0	22.1292	0.695525	50.2701	13.6514	0.662090056	0.029919295
